# Supplementary material for: Identification of Gene Modules Associated with Drought Response in Rice by Network-Based Analysis
Source: PLoS One. 2012 May 25;7(5):e33748. doi: 10.1371/journal.pone.0033748 (PMC3360736; doi:10.1371/journal.pone.0033748)
Supplement: Table S1 — Microarray samples used in the network construction. (XLS) [file pone.0033748.s001.xls]

## Sheet: Table S1
Table S1. Microarray samples used in network construction.
GEO accession/ArrayExpress Samples	GEO Series/ArrayExpress ID	Platform	Sample Title	Experiment Title
GSM100439	GSE4471	Affymetrix Rice Genome Array	Rice Azucena 0ppm Arsenate (Control) rep 1	Expression data from rice varieties Azucena and Bala grown in 0 and 1ppm arsenate
GSM100440	GSE4471	Affymetrix Rice Genome Array	Rice Azucena 0ppm Arsenate (Control) rep 2	Expression data from rice varieties Azucena and Bala grown in 0 and 1ppm arsenate
GSM100441	GSE4471	Affymetrix Rice Genome Array	Rice Azucena 1ppm Arsenate rep 1	Expression data from rice varieties Azucena and Bala grown in 0 and 1ppm arsenate
GSM100442	GSE4471	Affymetrix Rice Genome Array	Rice Azucena 1ppm Arsenate rep 2	Expression data from rice varieties Azucena and Bala grown in 0 and 1ppm arsenate
GSM100443	GSE4471	Affymetrix Rice Genome Array	Rice Bala 0ppm Arsenate (Control) rep 1	Expression data from rice varieties Azucena and Bala grown in 0 and 1ppm arsenate
GSM100444	GSE4471	Affymetrix Rice Genome Array	Rice Bala 0ppm Arsenate (Control) rep 2	Expression data from rice varieties Azucena and Bala grown in 0 and 1ppm arsenate
GSM100445	GSE4471	Affymetrix Rice Genome Array	Rice Bala 1ppm Arsenate rep 1	Expression data from rice varieties Azucena and Bala grown in 0 and 1ppm arsenate
GSM100446	GSE4471	Affymetrix Rice Genome Array	Rice Bala 1ppm Arsenate rep 2	Expression data from rice varieties Azucena and Bala grown in 0 and 1ppm arsenate
GSM149409	GSE4471	Affymetrix Rice Genome Array	Rice Azucena 0ppm Arsenate (Control) rep 3	Expression data from rice varieties Azucena and Bala grown in 0 and 1ppm arsenate
GSM149410	GSE4471	Affymetrix Rice Genome Array	Rice Azucena 1ppm Arsenate rep 3	Expression data from rice varieties Azucena and Bala grown in 0 and 1ppm arsenate
GSM149411	GSE4471	Affymetrix Rice Genome Array	Rice Bala 0ppm Arsenate (Control) rep 3	Expression data from rice varieties Azucena and Bala grown in 0 and 1ppm arsenate
GSM149412	GSE4471	Affymetrix Rice Genome Array	Rice Bala 1ppm Arsenate rep 3	Expression data from rice varieties Azucena and Bala grown in 0 and 1ppm arsenate
GSM116195	GSE5167	Affymetrix Rice Genome Array	Seedling_Control rep 1	Rice seedling hormone treatment
GSM116398	GSE5167	Affymetrix Rice Genome Array	Seedling_Control rep 2	Rice seedling hormone treatment
GSM116399	GSE5167	Affymetrix Rice Genome Array	Seedling_IAA treated rep 1	Rice seedling hormone treatment
GSM116400	GSE5167	Affymetrix Rice Genome Array	Seedling_IAA treated rep 2	Rice seedling hormone treatment
GSM116401	GSE5167	Affymetrix Rice Genome Array	Seedling_BAP treated rep 1	Rice seedling hormone treatment
GSM116402	GSE5167	Affymetrix Rice Genome Array	Seedling_BAP treated rep 2	Rice seedling hormone treatment
GSM154829	GSE6737	Affymetrix Rice Genome Array	Root_DMSO-treatment_30min rep 1	Over-expression of a Type-A Response Regulator Alters Rice Morphology and Cytokinin Metabolism
GSM154831	GSE6737	Affymetrix Rice Genome Array	Root_DMSO-treatment_30min rep 2	Over-expression of a Type-A Response Regulator Alters Rice Morphology and Cytokinin Metabolism
GSM154832	GSE6737	Affymetrix Rice Genome Array	Root_DMSO-treatment_30min rep 3	Over-expression of a Type-A Response Regulator Alters Rice Morphology and Cytokinin Metabolism
GSM154833	GSE6737	Affymetrix Rice Genome Array	Root_tZ-treatment_30min rep 1	Over-expression of a Type-A Response Regulator Alters Rice Morphology and Cytokinin Metabolism
GSM154937	GSE6737	Affymetrix Rice Genome Array	Root_tZ-treatment_30min rep 2	Over-expression of a Type-A Response Regulator Alters Rice Morphology and Cytokinin Metabolism
GSM154938	GSE6737	Affymetrix Rice Genome Array	Root_tZ-treatment_30min rep 3	Over-expression of a Type-A Response Regulator Alters Rice Morphology and Cytokinin Metabolism
GSM154939	GSE6737	Affymetrix Rice Genome Array	Root_DMSO-treatment_120min rep 1	Over-expression of a Type-A Response Regulator Alters Rice Morphology and Cytokinin Metabolism
GSM154940	GSE6737	Affymetrix Rice Genome Array	Root_DMSO-treatment_120min rep 2	Over-expression of a Type-A Response Regulator Alters Rice Morphology and Cytokinin Metabolism
GSM154941	GSE6737	Affymetrix Rice Genome Array	Root_DMSO-treatment_120min rep 3	Over-expression of a Type-A Response Regulator Alters Rice Morphology and Cytokinin Metabolism
GSM154942	GSE6737	Affymetrix Rice Genome Array	Root_tZ-treatment_120min rep 1	Over-expression of a Type-A Response Regulator Alters Rice Morphology and Cytokinin Metabolism
GSM154943	GSE6737	Affymetrix Rice Genome Array	Root_tZ-treatment_120min rep 2	Over-expression of a Type-A Response Regulator Alters Rice Morphology and Cytokinin Metabolism
GSM154944	GSE6737	Affymetrix Rice Genome Array	Root_tZ-treatment_120min rep 3	Over-expression of a Type-A Response Regulator Alters Rice Morphology and Cytokinin Metabolism
GSM154945	GSE6737	Affymetrix Rice Genome Array	Leaf_DMSO-treatment_30min rep 1	Over-expression of a Type-A Response Regulator Alters Rice Morphology and Cytokinin Metabolism
GSM154946	GSE6737	Affymetrix Rice Genome Array	Leaf_DMSO-treatment_30min rep 2	Over-expression of a Type-A Response Regulator Alters Rice Morphology and Cytokinin Metabolism
GSM154947	GSE6737	Affymetrix Rice Genome Array	Leaf_DMSO-treatment_30min rep 3	Over-expression of a Type-A Response Regulator Alters Rice Morphology and Cytokinin Metabolism
GSM154948	GSE6737	Affymetrix Rice Genome Array	Leaf_tZ-treatment_30min rep 1	Over-expression of a Type-A Response Regulator Alters Rice Morphology and Cytokinin Metabolism
GSM154949	GSE6737	Affymetrix Rice Genome Array	Leaf_tZ-treatment_30min rep 2	Over-expression of a Type-A Response Regulator Alters Rice Morphology and Cytokinin Metabolism
GSM154950	GSE6737	Affymetrix Rice Genome Array	Leaf_tZ-treatment_30min rep 3	Over-expression of a Type-A Response Regulator Alters Rice Morphology and Cytokinin Metabolism
GSM154951	GSE6737	Affymetrix Rice Genome Array	Leaf_DMSO-treatment_120min rep 1	Over-expression of a Type-A Response Regulator Alters Rice Morphology and Cytokinin Metabolism
GSM154952	GSE6737	Affymetrix Rice Genome Array	Leaf_DMSO-treatment_120min rep 2	Over-expression of a Type-A Response Regulator Alters Rice Morphology and Cytokinin Metabolism
GSM154953	GSE6737	Affymetrix Rice Genome Array	Leaf_DMSO-treatment_120min rep 3	Over-expression of a Type-A Response Regulator Alters Rice Morphology and Cytokinin Metabolism
GSM154954	GSE6737	Affymetrix Rice Genome Array	Leaf_tZ-treatment_120min rep 1	Over-expression of a Type-A Response Regulator Alters Rice Morphology and Cytokinin Metabolism
GSM154955	GSE6737	Affymetrix Rice Genome Array	Leaf_tZ-treatment_120min rep 2	Over-expression of a Type-A Response Regulator Alters Rice Morphology and Cytokinin Metabolism
GSM154956	GSE6737	Affymetrix Rice Genome Array	Leaf_tZ-treatment_120min rep 3	Over-expression of a Type-A Response Regulator Alters Rice Morphology and Cytokinin Metabolism
GSM154957	GSE6737	Affymetrix Rice Genome Array	Leaf_control rep 1	Over-expression of a Type-A Response Regulator Alters Rice Morphology and Cytokinin Metabolism
GSM154958	GSE6737	Affymetrix Rice Genome Array	Leaf_control rep 2	Over-expression of a Type-A Response Regulator Alters Rice Morphology and Cytokinin Metabolism
GSM154959	GSE6737	Affymetrix Rice Genome Array	Leaf_OsRR6-overexpressor rep 1	Over-expression of a Type-A Response Regulator Alters Rice Morphology and Cytokinin Metabolism
GSM154960	GSE6737	Affymetrix Rice Genome Array	Leaf_OsRR6-overexpressor rep 2	Over-expression of a Type-A Response Regulator Alters Rice Morphology and Cytokinin Metabolism
GSM159177	GSE6893	Affymetrix Rice Genome Array	Root, 7-day-old Seedling rep 1	Expression data for reproductive development in rice
GSM159178	GSE6893	Affymetrix Rice Genome Array	Root, 7-day-old Seedling rep 2	Expression data for reproductive development in rice
GSM159179	GSE6893	Affymetrix Rice Genome Array	Root, 7-day-old Seedling rep 3	Expression data for reproductive development in rice
GSM159180	GSE6893	Affymetrix Rice Genome Array	Mature leaf rep 1	Expression data for reproductive development in rice
GSM159181	GSE6893	Affymetrix Rice Genome Array	Mature leaf rep 2	Expression data for reproductive development in rice
GSM159182	GSE6893	Affymetrix Rice Genome Array	Mature leaf rep 3	Expression data for reproductive development in rice
GSM159183	GSE6893	Affymetrix Rice Genome Array	Y Leaf rep 1	Expression data for reproductive development in rice
GSM159184	GSE6893	Affymetrix Rice Genome Array	Y Leaf rep 2	Expression data for reproductive development in rice
GSM159185	GSE6893	Affymetrix Rice Genome Array	Y Leaf rep 3	Expression data for reproductive development in rice
GSM159186	GSE6893	Affymetrix Rice Genome Array	SAM rep 1	Expression data for reproductive development in rice
GSM159187	GSE6893	Affymetrix Rice Genome Array	SAM rep 2	Expression data for reproductive development in rice
GSM159188	GSE6893	Affymetrix Rice Genome Array	SAM rep 3	Expression data for reproductive development in rice
GSM159189	GSE6893	Affymetrix Rice Genome Array	Young inflorescence (P1, up to 3 cm) rep 1	Expression data for reproductive development in rice
GSM159190	GSE6893	Affymetrix Rice Genome Array	Young inflorescence (P1, up to 3 cm) rep 2	Expression data for reproductive development in rice
GSM159191	GSE6893	Affymetrix Rice Genome Array	Young inflorescence (P1, up to 3 cm) rep 3	Expression data for reproductive development in rice
GSM159192	GSE6893	Affymetrix Rice Genome Array	Inflorescence (P2, 3 - 5 cm) rep 1	Expression data for reproductive development in rice
GSM159193	GSE6893	Affymetrix Rice Genome Array	Inflorescence (P2, 3 - 5 cm) rep 2	Expression data for reproductive development in rice
GSM159194	GSE6893	Affymetrix Rice Genome Array	Inflorescence (P2, 3 - 5 cm) rep 3	Expression data for reproductive development in rice
GSM159195	GSE6893	Affymetrix Rice Genome Array	Inflorescence (P3, 5 - 10 cm) rep 1	Expression data for reproductive development in rice
GSM159196	GSE6893	Affymetrix Rice Genome Array	Inflorescence (P3, 5 - 10 cm) rep 2	Expression data for reproductive development in rice
GSM159197	GSE6893	Affymetrix Rice Genome Array	Inflorescence (P3, 5 - 10 cm) rep 3	Expression data for reproductive development in rice
GSM159198	GSE6893	Affymetrix Rice Genome Array	Inflorescence (P4, 10 - 15 cm) rep 1	Expression data for reproductive development in rice
GSM159199	GSE6893	Affymetrix Rice Genome Array	Inflorescence (P4, 10 - 15 cm) rep 2	Expression data for reproductive development in rice
GSM159200	GSE6893	Affymetrix Rice Genome Array	Inflorescence (P4, 10 - 15 cm) rep 3	Expression data for reproductive development in rice
GSM159201	GSE6893	Affymetrix Rice Genome Array	Inflorescence (P5, 15 - 22 cm) rep 1	Expression data for reproductive development in rice
GSM159202	GSE6893	Affymetrix Rice Genome Array	Inflorescence (P5, 15 - 22 cm) rep 2	Expression data for reproductive development in rice
GSM159203	GSE6893	Affymetrix Rice Genome Array	Inflorescence (P5, 15 - 22 cm) rep 3	Expression data for reproductive development in rice
GSM159204	GSE6893	Affymetrix Rice Genome Array	Inflorescence (P6, 22 - 30 cm) rep 1	Expression data for reproductive development in rice
GSM159205	GSE6893	Affymetrix Rice Genome Array	Inflorescence (P6, 22 - 30 cm) rep 2	Expression data for reproductive development in rice
GSM159206	GSE6893	Affymetrix Rice Genome Array	Inflorescence (P6, 22 - 30 cm) rep 3	Expression data for reproductive development in rice
GSM159207	GSE6893	Affymetrix Rice Genome Array	Seed (S1, 0 - 2 dap) rep 1	Expression data for reproductive development in rice
GSM159208	GSE6893	Affymetrix Rice Genome Array	Seed (S1, 0 - 2 dap) rep 2	Expression data for reproductive development in rice
GSM159209	GSE6893	Affymetrix Rice Genome Array	Seed (S1, 0 - 2 dap) rep 3	Expression data for reproductive development in rice
GSM159210	GSE6893	Affymetrix Rice Genome Array	Seed (S2, 3 - 4 dap) rep 1	Expression data for reproductive development in rice
GSM159211	GSE6893	Affymetrix Rice Genome Array	Seed (S2, 3 - 4 dap) rep 2	Expression data for reproductive development in rice
GSM159212	GSE6893	Affymetrix Rice Genome Array	Seed (S2, 3 - 4 dap) rep 3	Expression data for reproductive development in rice
GSM159213	GSE6893	Affymetrix Rice Genome Array	Seed (S3, 5 - 10 dap) rep 1	Expression data for reproductive development in rice
GSM159214	GSE6893	Affymetrix Rice Genome Array	Seed (S3, 5 - 10 dap) rep 2	Expression data for reproductive development in rice
GSM159215	GSE6893	Affymetrix Rice Genome Array	Seed (S3, 5 - 10 dap) rep 3	Expression data for reproductive development in rice
GSM159216	GSE6893	Affymetrix Rice Genome Array	Seed (S4, 11 - 20 dap) rep 1	Expression data for reproductive development in rice
GSM159217	GSE6893	Affymetrix Rice Genome Array	Seed (S4, 11 - 20 dap) rep 2	Expression data for reproductive development in rice
GSM159218	GSE6893	Affymetrix Rice Genome Array	Seed (S4, 11 - 20 dap) rep 3	Expression data for reproductive development in rice
GSM159219	GSE6893	Affymetrix Rice Genome Array	Seed (S5, 21 - 29 dap) rep 1	Expression data for reproductive development in rice
GSM159220	GSE6893	Affymetrix Rice Genome Array	Seed (S5, 21 - 29 dap) rep 2	Expression data for reproductive development in rice
GSM159221	GSE6893	Affymetrix Rice Genome Array	Seed (S5, 21 - 29 dap) rep 3	Expression data for reproductive development in rice
GSM159259	GSE6901	Affymetrix Rice Genome Array	7-day-old Seedling rep 1	Expression data for stress treatment in rice seedlings
GSM159260	GSE6901	Affymetrix Rice Genome Array	7-day-old Seedling rep 2	Expression data for stress treatment in rice seedlings
GSM159261	GSE6901	Affymetrix Rice Genome Array	7-day-old Seedling rep 3	Expression data for stress treatment in rice seedlings
GSM159262	GSE6901	Affymetrix Rice Genome Array	Drought stress rep 1	Expression data for stress treatment in rice seedlings
GSM159263	GSE6901	Affymetrix Rice Genome Array	Drought stress rep 2	Expression data for stress treatment in rice seedlings
GSM159264	GSE6901	Affymetrix Rice Genome Array	Drought stress rep 3	Expression data for stress treatment in rice seedlings
GSM159265	GSE6901	Affymetrix Rice Genome Array	Salt stress rep 1	Expression data for stress treatment in rice seedlings
GSM159266	GSE6901	Affymetrix Rice Genome Array	Salt stress rep 2	Expression data for stress treatment in rice seedlings
GSM159267	GSE6901	Affymetrix Rice Genome Array	Salt stress rep 3	Expression data for stress treatment in rice seedlings
GSM159268	GSE6901	Affymetrix Rice Genome Array	Cold stress rep 1	Expression data for stress treatment in rice seedlings
GSM159269	GSE6901	Affymetrix Rice Genome Array	Cold stress rep 2	Expression data for stress treatment in rice seedlings
GSM159270	GSE6901	Affymetrix Rice Genome Array	Cold stress rep 3	Expression data for stress treatment in rice seedlings
GSM159172	GSE6908	Affymetrix Rice Genome Array	Rice coleoptiles, 4 days old, aerobic, rep 1	Transcript Profiling of the Aerobic and Anoxic Rice Coleoptile
GSM159173	GSE6908	Affymetrix Rice Genome Array	Rice coleoptiles, 4 days old, aerobic, rep 2	Transcript Profiling of the Aerobic and Anoxic Rice Coleoptile
GSM159271	GSE6908	Affymetrix Rice Genome Array	Rice coleoptiles, 4 days old, anoxic, rep 1	Transcript Profiling of the Aerobic and Anoxic Rice Coleoptile
GSM159272	GSE6908	Affymetrix Rice Genome Array	Rice coleoptiles, 4 days old, anoxic, rep 2	Transcript Profiling of the Aerobic and Anoxic Rice Coleoptile
GSM173080	GSE7197	Affymetrix Rice Genome Array	Rice MH63 Control2	Down-regulation of OsSRT1 induces DNA fragmentation and cell death in rice
GSM173086	GSE7197	Affymetrix Rice Genome Array	Rice MH63 Control1	Down-regulation of OsSRT1 induces DNA fragmentation and cell death in rice
GSM173089	GSE7197	Affymetrix Rice Genome Array	Rice MH63 Control3	Down-regulation of OsSRT1 induces DNA fragmentation and cell death in rice
GSM173091	GSE7197	Affymetrix Rice Genome Array	Rice OsSRT1 RNAi transgenic line LM1	Down-regulation of OsSRT1 induces DNA fragmentation and cell death in rice
GSM173093	GSE7197	Affymetrix Rice Genome Array	Rice OsSRT1 RNAi transgenic line LM2	Down-regulation of OsSRT1 induces DNA fragmentation and cell death in rice
GSM173094	GSE7197	Affymetrix Rice Genome Array	Rice OsSRT1 RNAi transgenic line LM3	Down-regulation of OsSRT1 induces DNA fragmentation and cell death in rice
GSM174883	GSE7256	Affymetrix Rice Genome Array	A mock 3 dpi rep 1	Identification of rice genes differentially expressed upon virulent infection by Magnaporthe grisea
GSM174884	GSE7256	Affymetrix Rice Genome Array	E mock 4 dpi rep 1	Identification of rice genes differentially expressed upon virulent infection by Magnaporthe grisea
GSM174885	GSE7256	Affymetrix Rice Genome Array	B FR13 3 dpi rep 1	Identification of rice genes differentially expressed upon virulent infection by Magnaporthe grisea
GSM174886	GSE7256	Affymetrix Rice Genome Array	F FR13 4 dpi rep 1	Identification of rice genes differentially expressed upon virulent infection by Magnaporthe grisea
GSM174887	GSE7256	Affymetrix Rice Genome Array	D FR13 3 dpi rep 2	Identification of rice genes differentially expressed upon virulent infection by Magnaporthe grisea
GSM174888	GSE7256	Affymetrix Rice Genome Array	C mock 3 dpi rep 2	Identification of rice genes differentially expressed upon virulent infection by Magnaporthe grisea
GSM174889	GSE7256	Affymetrix Rice Genome Array	H FR13 4 dpi rep 2	Identification of rice genes differentially expressed upon virulent infection by Magnaporthe grisea
GSM174890	GSE7256	Affymetrix Rice Genome Array	G mock 4 dpi rep 2	Identification of rice genes differentially expressed upon virulent infection by Magnaporthe grisea
GSM195218	GSE7951	Affymetrix Rice Genome Array	stigma 1 rep1	Genome-wide gene expression profiling of rice stigma
GSM195219	GSE7951	Affymetrix Rice Genome Array	stigma 2 rep 2	Genome-wide gene expression profiling of rice stigma
GSM195220	GSE7951	Affymetrix Rice Genome Array	stigma 3 rep 2	Genome-wide gene expression profiling of rice stigma
GSM195221	GSE7951	Affymetrix Rice Genome Array	Ovary 1 rep 1	Genome-wide gene expression profiling of rice stigma
GSM195222	GSE7951	Affymetrix Rice Genome Array	Ovary 2 rep 2	Genome-wide gene expression profiling of rice stigma
GSM195223	GSE7951	Affymetrix Rice Genome Array	Ovary 3 rep 3	Genome-wide gene expression profiling of rice stigma
GSM195224	GSE7951	Affymetrix Rice Genome Array	Suspension cell	Genome-wide gene expression profiling of rice stigma
GSM195225	GSE7951	Affymetrix Rice Genome Array	Shoot	Genome-wide gene expression profiling of rice stigma
GSM195226	GSE7951	Affymetrix Rice Genome Array	Root	Genome-wide gene expression profiling of rice stigma
GSM195227	GSE7951	Affymetrix Rice Genome Array	Anther	Genome-wide gene expression profiling of rice stigma
GSM195228	GSE7951	Affymetrix Rice Genome Array	Embryo	Genome-wide gene expression profiling of rice stigma
GSM195229	GSE7951	Affymetrix Rice Genome Array	Endosperm	Genome-wide gene expression profiling of rice stigma
GSM195230	GSE7951	Affymetrix Rice Genome Array	5d-seed	Genome-wide gene expression profiling of rice stigma
GSM203238	GSE8216	Affymetrix Rice Genome Array	Buffer treated leaves rep 1	Transcriptional profiling of Cellulase induced hypersensitive reaction like response in rice
GSM203239	GSE8216	Affymetrix Rice Genome Array	Buffer treated leaves rep 2	Transcriptional profiling of Cellulase induced hypersensitive reaction like response in rice
GSM203240	GSE8216	Affymetrix Rice Genome Array	Buffer treated leaves rep 3	Transcriptional profiling of Cellulase induced hypersensitive reaction like response in rice
GSM203241	GSE8216	Affymetrix Rice Genome Array	Cellulase treated leaves rep 1	Transcriptional profiling of Cellulase induced hypersensitive reaction like response in rice
GSM203242	GSE8216	Affymetrix Rice Genome Array	Cellulase treated leaves rep 2	Transcriptional profiling of Cellulase induced hypersensitive reaction like response in rice
GSM203243	GSE8216	Affymetrix Rice Genome Array	Cellulase treated leaves rep 3	Transcriptional profiling of Cellulase induced hypersensitive reaction like response in rice
GSM207558	GSE8380	Affymetrix Rice Genome Array	Mudanjiang8 OsWRKY13 Overexpressing D11UM1-1 rep1	Rice Gene Network Inferred from Expression Profiling of Plants Overexpressing OsWRKY13
GSM207559	GSE8380	Affymetrix Rice Genome Array	Mudanjiang8 OsWRKY13 Overexpressing D11UM1-1 rep2	Rice Gene Network Inferred from Expression Profiling of Plants Overexpressing OsWRKY13
GSM207560	GSE8380	Affymetrix Rice Genome Array	Mudanjiang8 OsWRKY13 Overexpressing D11UM1-1 rep3	Rice Gene Network Inferred from Expression Profiling of Plants Overexpressing OsWRKY13
GSM207562	GSE8380	Affymetrix Rice Genome Array	Mudanjiang8 OsWRKY13 Overexpressing D11UM7-2 rep1	Rice Gene Network Inferred from Expression Profiling of Plants Overexpressing OsWRKY13
GSM207563	GSE8380	Affymetrix Rice Genome Array	Mudanjiang8 OsWRKY13 Overexpressing D11UM7-2 rep2	Rice Gene Network Inferred from Expression Profiling of Plants Overexpressing OsWRKY13
GSM207564	GSE8380	Affymetrix Rice Genome Array	Mudanjiang8 OsWRKY13 Overexpressing D11UM7-2 rep3	Rice Gene Network Inferred from Expression Profiling of Plants Overexpressing OsWRKY13
GSM207565	GSE8380	Affymetrix Rice Genome Array	Mudanjiang8 wild type control rep1	Rice Gene Network Inferred from Expression Profiling of Plants Overexpressing OsWRKY13
GSM207566	GSE8380	Affymetrix Rice Genome Array	Mudanjiang8 wild type control rep2	Rice Gene Network Inferred from Expression Profiling of Plants Overexpressing OsWRKY13
GSM207567	GSE8380	Affymetrix Rice Genome Array	Mudanjiang8 wild type control rep3	Rice Gene Network Inferred from Expression Profiling of Plants Overexpressing OsWRKY13
GSM240994	GSE9498	Affymetrix Rice Genome Array	Zhonghua11 7 DAF rep 1	Global gene expression profiles of Oryza sativa wild type Zhonghua11 and mutant gif1 in filling stage
GSM240995	GSE9498	Affymetrix Rice Genome Array	Zhonghua11 7 DAF rep 2	Global gene expression profiles of Oryza sativa wild type Zhonghua11 and mutant gif1 in filling stage
GSM240996	GSE9498	Affymetrix Rice Genome Array	Zhonghua11 7 DAF rep 3	Global gene expression profiles of Oryza sativa wild type Zhonghua11 and mutant gif1 in filling stage
GSM240997	GSE9498	Affymetrix Rice Genome Array	gif1 7 DAF rep 1	Global gene expression profiles of Oryza sativa wild type Zhonghua11 and mutant gif1 in filling stage
GSM240998	GSE9498	Affymetrix Rice Genome Array	gif1 7 DAF rep 2	Global gene expression profiles of Oryza sativa wild type Zhonghua11 and mutant gif1 in filling stage
GSM240999	GSE9498	Affymetrix Rice Genome Array	gif1 7 DAF rep 3	Global gene expression profiles of Oryza sativa wild type Zhonghua11 and mutant gif1 in filling stage
GSM254091	GSE10054	Affymetrix Rice Genome Array	Rice overexpressed OsSKIPa rep 1	Expression information of splicing factor OsSKIPa knock-down and overexpressed rice
GSM254092	GSE10054	Affymetrix Rice Genome Array	Rice overexpressed OsSKIPa rep 2	Expression information of splicing factor OsSKIPa knock-down and overexpressed rice
GSM254093	GSE10054	Affymetrix Rice Genome Array	Rice suppressed OsSKIPa rep 1	Expression information of splicing factor OsSKIPa knock-down and overexpressed rice
GSM254095	GSE10054	Affymetrix Rice Genome Array	Rice suppressed OsSKIPa rep 3	Expression information of splicing factor OsSKIPa knock-down and overexpressed rice
GSM254096	GSE10054	Affymetrix Rice Genome Array	Rice Control 1	Expression information of splicing factor OsSKIPa knock-down and overexpressed rice
GSM254097	GSE10054	Affymetrix Rice Genome Array	Rice Control 2	Expression information of splicing factor OsSKIPa knock-down and overexpressed rice
GSM261998	GSE10373	Affymetrix Rice Genome Array	IAC165, 2 days after mock-infection rep 1	Rice cultivars undergoing a susceptible and resistant interaction with the parasitic plant Striga hermonthica
GSM261999	GSE10373	Affymetrix Rice Genome Array	IAC165, 2 days after mock-infection rep 2	Rice cultivars undergoing a susceptible and resistant interaction with the parasitic plant Striga hermonthica
GSM262000	GSE10373	Affymetrix Rice Genome Array	IAC165, 2 days after infection with S. hermonthica rep 1	Rice cultivars undergoing a susceptible and resistant interaction with the parasitic plant Striga hermonthica
GSM262001	GSE10373	Affymetrix Rice Genome Array	IAC165, 2 days after infection with S. hermonthica rep 2	Rice cultivars undergoing a susceptible and resistant interaction with the parasitic plant Striga hermonthica
GSM262002	GSE10373	Affymetrix Rice Genome Array	IAC165, 4 days after mock-infection rep 1	Rice cultivars undergoing a susceptible and resistant interaction with the parasitic plant Striga hermonthica
GSM262003	GSE10373	Affymetrix Rice Genome Array	IAC165, 4 days after mock-infection rep 2	Rice cultivars undergoing a susceptible and resistant interaction with the parasitic plant Striga hermonthica
GSM262004	GSE10373	Affymetrix Rice Genome Array	IAC165, 4 days after infection with S. hermonthica rep 1	Rice cultivars undergoing a susceptible and resistant interaction with the parasitic plant Striga hermonthica
GSM262005	GSE10373	Affymetrix Rice Genome Array	IAC165, 4 days after infection with S. hermonthica rep 2	Rice cultivars undergoing a susceptible and resistant interaction with the parasitic plant Striga hermonthica
GSM262006	GSE10373	Affymetrix Rice Genome Array	IAC165, 11 days after mock-infection rep 1	Rice cultivars undergoing a susceptible and resistant interaction with the parasitic plant Striga hermonthica
GSM262007	GSE10373	Affymetrix Rice Genome Array	IAC165, 11 days after mock-infection rep 2	Rice cultivars undergoing a susceptible and resistant interaction with the parasitic plant Striga hermonthica
GSM262008	GSE10373	Affymetrix Rice Genome Array	IAC165, 11 days after infection with S. hermonthica rep 1	Rice cultivars undergoing a susceptible and resistant interaction with the parasitic plant Striga hermonthica
GSM262009	GSE10373	Affymetrix Rice Genome Array	IAC165, 11 days after infection with S. hermonthica rep 2	Rice cultivars undergoing a susceptible and resistant interaction with the parasitic plant Striga hermonthica
GSM262010	GSE10373	Affymetrix Rice Genome Array	Nipponbare, 2 days after mock-infection rep 1	Rice cultivars undergoing a susceptible and resistant interaction with the parasitic plant Striga hermonthica
GSM262011	GSE10373	Affymetrix Rice Genome Array	Nipponbare, 2 days after mock-infection rep 2	Rice cultivars undergoing a susceptible and resistant interaction with the parasitic plant Striga hermonthica
GSM262012	GSE10373	Affymetrix Rice Genome Array	Nipponbare, 2 days after infection with S. hermonthica rep 1	Rice cultivars undergoing a susceptible and resistant interaction with the parasitic plant Striga hermonthica
GSM262013	GSE10373	Affymetrix Rice Genome Array	Nipponbare, 2 days after infection with S. hermonthica rep 2	Rice cultivars undergoing a susceptible and resistant interaction with the parasitic plant Striga hermonthica
GSM262014	GSE10373	Affymetrix Rice Genome Array	Nipponbare, 4 days after mock-infection rep 1	Rice cultivars undergoing a susceptible and resistant interaction with the parasitic plant Striga hermonthica
GSM262015	GSE10373	Affymetrix Rice Genome Array	Nipponbare, 4 days after mock-infection rep 2	Rice cultivars undergoing a susceptible and resistant interaction with the parasitic plant Striga hermonthica
GSM262016	GSE10373	Affymetrix Rice Genome Array	Nipponbare, 4 days after infection with S. hermonthica rep 1	Rice cultivars undergoing a susceptible and resistant interaction with the parasitic plant Striga hermonthica
GSM262017	GSE10373	Affymetrix Rice Genome Array	Nipponbare, 4 days after infection with S. hermonthica rep 2	Rice cultivars undergoing a susceptible and resistant interaction with the parasitic plant Striga hermonthica
GSM262018	GSE10373	Affymetrix Rice Genome Array	Nipponbare, 11 days after mock-infection rep 1	Rice cultivars undergoing a susceptible and resistant interaction with the parasitic plant Striga hermonthica
GSM262019	GSE10373	Affymetrix Rice Genome Array	Nipponbare, 11 days after mock-infection rep 2	Rice cultivars undergoing a susceptible and resistant interaction with the parasitic plant Striga hermonthica
GSM262020	GSE10373	Affymetrix Rice Genome Array	Nipponbare, 11 days after infection with S. hermonthica rep 1	Rice cultivars undergoing a susceptible and resistant interaction with the parasitic plant Striga hermonthica
GSM262021	GSE10373	Affymetrix Rice Genome Array	Nipponbare, 11 days after infection with S. hermonthica rep 2	Rice cultivars undergoing a susceptible and resistant interaction with the parasitic plant Striga hermonthica
GSM275405	GSE10857	Affymetrix Rice Genome Array	Azucena root tip_At the wax layer rep1	Gene expression of rice root tips before, at and buckled by a hard layer in two rice varieties
GSM275406	GSE10857	Affymetrix Rice Genome Array	Azucena root tip_At the wax layer rep2	Gene expression of rice root tips before, at and buckled by a hard layer in two rice varieties
GSM275407	GSE10857	Affymetrix Rice Genome Array	Azucena root tip_At the wax layer rep3	Gene expression of rice root tips before, at and buckled by a hard layer in two rice varieties
GSM275408	GSE10857	Affymetrix Rice Genome Array	Bala root tip_At the wax layer rep1	Gene expression of rice root tips before, at and buckled by a hard layer in two rice varieties
GSM275409	GSE10857	Affymetrix Rice Genome Array	Bala root tip_At the wax layer rep2	Gene expression of rice root tips before, at and buckled by a hard layer in two rice varieties
GSM275410	GSE10857	Affymetrix Rice Genome Array	Bala root tip_At the wax layer rep3	Gene expression of rice root tips before, at and buckled by a hard layer in two rice varieties
GSM275411	GSE10857	Affymetrix Rice Genome Array	Azucena root tip_Buckled at the wax layer rep1	Gene expression of rice root tips before, at and buckled by a hard layer in two rice varieties
GSM275412	GSE10857	Affymetrix Rice Genome Array	Azucena root tip Buckled at the wax layer rep2	Gene expression of rice root tips before, at and buckled by a hard layer in two rice varieties
GSM275413	GSE10857	Affymetrix Rice Genome Array	Azucena root tip_Buckled at the wax layer rep3	Gene expression of rice root tips before, at and buckled by a hard layer in two rice varieties
GSM275414	GSE10857	Affymetrix Rice Genome Array	Azucena root tip_Before the wax layer rep1	Gene expression of rice root tips before, at and buckled by a hard layer in two rice varieties
GSM275415	GSE10857	Affymetrix Rice Genome Array	Azucena root tip_Before the wax layer Rep2	Gene expression of rice root tips before, at and buckled by a hard layer in two rice varieties
GSM275416	GSE10857	Affymetrix Rice Genome Array	Azucena root tip_Before the wax layer Rep3	Gene expression of rice root tips before, at and buckled by a hard layer in two rice varieties
GSM267998	GSE10872	Affymetrix Rice Genome Array	Yellow leaves in F9Y RILs from parents lines	Molecular characterization and genetic analysis reveal SA0420 as an early senescing rice mutant with pleotropic
GSM267999	GSE10872	Affymetrix Rice Genome Array	Green leaves in F9G RILs from parents lines	Molecular characterization and genetic analysis reveal SA0420 as an early senescing rice mutant with pleotropic
GSM278844	GSE11025	Affymetrix Rice Genome Array	WuYun3-RSV infected rep 1	Comparative transcriptional profiling of two contrasting rice genotypes in response to rice stripe virus infection
GSM278845	GSE11025	Affymetrix Rice Genome Array	WuYun3-RSV infected rep 2	Comparative transcriptional profiling of two contrasting rice genotypes in response to rice stripe virus infection
GSM278846	GSE11025	Affymetrix Rice Genome Array	WuYun3-RSV infected rep 3	Comparative transcriptional profiling of two contrasting rice genotypes in response to rice stripe virus infection
GSM278847	GSE11025	Affymetrix Rice Genome Array	WuYun3-non-infected rep 1	Comparative transcriptional profiling of two contrasting rice genotypes in response to rice stripe virus infection
GSM278848	GSE11025	Affymetrix Rice Genome Array	WuYun3-non-infected rep 2	Comparative transcriptional profiling of two contrasting rice genotypes in response to rice stripe virus infection
GSM278849	GSE11025	Affymetrix Rice Genome Array	WuYun3-non-infected rep 3	Comparative transcriptional profiling of two contrasting rice genotypes in response to rice stripe virus infection
GSM278850	GSE11025	Affymetrix Rice Genome Array	KT95-418-RSV infected rep 1	Comparative transcriptional profiling of two contrasting rice genotypes in response to rice stripe virus infection
GSM278851	GSE11025	Affymetrix Rice Genome Array	KT95-418-RSV infected rep 2	Comparative transcriptional profiling of two contrasting rice genotypes in response to rice stripe virus infection
GSM278852	GSE11025	Affymetrix Rice Genome Array	KT95-418-RSV infected rep 3	Comparative transcriptional profiling of two contrasting rice genotypes in response to rice stripe virus infection
GSM278853	GSE11025	Affymetrix Rice Genome Array	KT95-418-non-infected rep 1	Comparative transcriptional profiling of two contrasting rice genotypes in response to rice stripe virus infection
GSM278854	GSE11025	Affymetrix Rice Genome Array	KT95-418-non-infected rep 2	Comparative transcriptional profiling of two contrasting rice genotypes in response to rice stripe virus infection
GSM278855	GSE11025	Affymetrix Rice Genome Array	KT95-418-non-infected rep 3	Comparative transcriptional profiling of two contrasting rice genotypes in response to rice stripe virus infection
GSM281583	GSE11175	Affymetrix Rice Genome Array	Rice Zhonghua11 rep 1	Comparison of transcriptome profile between wild-type and dst mutant plants
GSM281584	GSE11175	Affymetrix Rice Genome Array	Rice Zhonghua11 rep 2	Comparison of transcriptome profile between wild-type and dst mutant plants
GSM281585	GSE11175	Affymetrix Rice Genome Array	Rice Zhonghua11 rep 3	Comparison of transcriptome profile between wild-type and dst mutant plants
GSM281586	GSE11175	Affymetrix Rice Genome Array	Rice mutant dst rep 1	Comparison of transcriptome profile between wild-type and dst mutant plants
GSM281587	GSE11175	Affymetrix Rice Genome Array	Rice mutant dst rep 2	Comparison of transcriptome profile between wild-type and dst mutant plants
GSM281588	GSE11175	Affymetrix Rice Genome Array	Rice mutant dst rep 3	Comparison of transcriptome profile between wild-type and dst mutant plants
GSM302914	GSE11966	Affymetrix Rice Genome Array	emb6D rep 1	Expression data from rice embryo,endosperm,root,leaf and seedling
GSM302915	GSE11966	Affymetrix Rice Genome Array	emb6D rep 2	Expression data from rice embryo,endosperm,root,leaf and seedling
GSM302916	GSE11966	Affymetrix Rice Genome Array	endo6D rep 1	Expression data from rice embryo,endosperm,root,leaf and seedling
GSM302917	GSE11966	Affymetrix Rice Genome Array	endo6D rep 2	Expression data from rice embryo,endosperm,root,leaf and seedling
GSM302918	GSE11966	Affymetrix Rice Genome Array	leaf rep 1	Expression data from rice embryo,endosperm,root,leaf and seedling
GSM302919	GSE11966	Affymetrix Rice Genome Array	leaf rep 2	Expression data from rice embryo,endosperm,root,leaf and seedling
GSM302920	GSE11966	Affymetrix Rice Genome Array	root rep 1	Expression data from rice embryo,endosperm,root,leaf and seedling
GSM302921	GSE11966	Affymetrix Rice Genome Array	root rep 2	Expression data from rice embryo,endosperm,root,leaf and seedling
GSM302922	GSE11966	Affymetrix Rice Genome Array	seedling rep 1	Expression data from rice embryo,endosperm,root,leaf and seedling
GSM302923	GSE11966	Affymetrix Rice Genome Array	seedling rep 2	Expression data from rice embryo,endosperm,root,leaf and seedling
GSM304390	GSE12069	Affymetrix Rice Genome Array	Stable transgenic rice line	Mycroarray analyses reveal that plant mutagenesis may induce more transcriptomic changes than transgene insertion
GSM304394	GSE12069	Affymetrix Rice Genome Array	Stable transgenic rice line (1)	Mycroarray analyses reveal that plant mutagenesis may induce more transcriptomic changes than transgene insertion
GSM304395	GSE12069	Affymetrix Rice Genome Array	Control for the stable transgenic rice line	Mycroarray analyses reveal that plant mutagenesis may induce more transcriptomic changes than transgene insertion
GSM304397	GSE12069	Affymetrix Rice Genome Array	Control for the stable transgenic rice line (1)	Mycroarray analyses reveal that plant mutagenesis may induce more transcriptomic changes than transgene insertion
GSM304478	GSE12069	Affymetrix Rice Genome Array	Control for the unstable lines	Mycroarray analyses reveal that plant mutagenesis may induce more transcriptomic changes than transgene insertion
GSM304485	GSE12069	Affymetrix Rice Genome Array	Control for the unstable lines (1)	Mycroarray analyses reveal that plant mutagenesis may induce more transcriptomic changes than transgene insertion
GSM304497	GSE12069	Affymetrix Rice Genome Array	Unstable transgenic line	Mycroarray analyses reveal that plant mutagenesis may induce more transcriptomic changes than transgene insertion
GSM304646	GSE12069	Affymetrix Rice Genome Array	Unstable transgenic line (1)	Mycroarray analyses reveal that plant mutagenesis may induce more transcriptomic changes than transgene insertion
GSM304653	GSE12069	Affymetrix Rice Genome Array	Mutant stable line	Mycroarray analyses reveal that plant mutagenesis may induce more transcriptomic changes than transgene insertion
GSM304654	GSE12069	Affymetrix Rice Genome Array	Mutant stable line (1)	Mycroarray analyses reveal that plant mutagenesis may induce more transcriptomic changes than transgene insertion
GSM304664	GSE12069	Affymetrix Rice Genome Array	Control for the stable mutant rice line	Mycroarray analyses reveal that plant mutagenesis may induce more transcriptomic changes than transgene insertion
GSM304669	GSE12069	Affymetrix Rice Genome Array	Control for the stable mutant rice line (1)	Mycroarray analyses reveal that plant mutagenesis may induce more transcriptomic changes than transgene insertion
GSM304671	GSE12069	Affymetrix Rice Genome Array	Unstable mutant line	Mycroarray analyses reveal that plant mutagenesis may induce more transcriptomic changes than transgene insertion
GSM304677	GSE12069	Affymetrix Rice Genome Array	Unstable mutant line (1)	Mycroarray analyses reveal that plant mutagenesis may induce more transcriptomic changes than transgene insertion
GSM255762	GSE12097	Affymetrix Rice Genome Array	wt collar chip	antiOsLIC collar chip
GSM255763	GSE12097	Affymetrix Rice Genome Array	antiOsLIC collar chip	antiOsLIC collar chip
GSM357122	GSE14275	Affymetrix Rice Genome Array	14-day-old seedling, rep 1	Expression data for heat shock in rice seedlings
GSM357133	GSE14275	Affymetrix Rice Genome Array	14-day-old seedling, rep 2	Expression data for heat shock in rice seedlings
GSM357134	GSE14275	Affymetrix Rice Genome Array	14-day-old seedling, rep 3	Expression data for heat shock in rice seedlings
GSM357135	GSE14275	Affymetrix Rice Genome Array	14-day-old seedling, heat shock, rep 1	Expression data for heat shock in rice seedlings
GSM357136	GSE14275	Affymetrix Rice Genome Array	14-day-old seedling, heat shock, rep 2	Expression data for heat shock in rice seedlings
GSM357137	GSE14275	Affymetrix Rice Genome Array	14-day-old seedling, heat shock, rep 3	Expression data for heat shock in rice seedlings
GSM359902	GSE14403	Affymetrix Rice Genome Array	FL478 root, control rep 1	Root-specific transcriptional profiling of contrasting rice genotypes in response to salinity stress
GSM359903	GSE14403	Affymetrix Rice Genome Array	FL478 root, control rep 2	Root-specific transcriptional profiling of contrasting rice genotypes in response to salinity stress
GSM359904	GSE14403	Affymetrix Rice Genome Array	FL478 root, control rep 3	Root-specific transcriptional profiling of contrasting rice genotypes in response to salinity stress
GSM359905	GSE14403	Affymetrix Rice Genome Array	FL478 root, salt-treated rep 1	Root-specific transcriptional profiling of contrasting rice genotypes in response to salinity stress
GSM359906	GSE14403	Affymetrix Rice Genome Array	FL478 root, salt-treated rep 2	Root-specific transcriptional profiling of contrasting rice genotypes in response to salinity stress
GSM359907	GSE14403	Affymetrix Rice Genome Array	FL478 root, salt-treated rep 3	Root-specific transcriptional profiling of contrasting rice genotypes in response to salinity stress
GSM359908	GSE14403	Affymetrix Rice Genome Array	IR29 root, control rep 1	Root-specific transcriptional profiling of contrasting rice genotypes in response to salinity stress
GSM359909	GSE14403	Affymetrix Rice Genome Array	IR29 root, control rep 2	Root-specific transcriptional profiling of contrasting rice genotypes in response to salinity stress
GSM359910	GSE14403	Affymetrix Rice Genome Array	IR29 root, salt-treated rep 1	Root-specific transcriptional profiling of contrasting rice genotypes in response to salinity stress
GSM359911	GSE14403	Affymetrix Rice Genome Array	IR29 root, salt-treated rep 2	Root-specific transcriptional profiling of contrasting rice genotypes in response to salinity stress
GSM359912	GSE14403	Affymetrix Rice Genome Array	IR29 root, salt-treated rep 3	Root-specific transcriptional profiling of contrasting rice genotypes in response to salinity stress
GSM359913	GSE14403	Affymetrix Rice Genome Array	IR63731 root, control rep 1	Root-specific transcriptional profiling of contrasting rice genotypes in response to salinity stress
GSM359914	GSE14403	Affymetrix Rice Genome Array	IR63731 root, control rep 2	Root-specific transcriptional profiling of contrasting rice genotypes in response to salinity stress
GSM359915	GSE14403	Affymetrix Rice Genome Array	IR63731 root, control rep 3	Root-specific transcriptional profiling of contrasting rice genotypes in response to salinity stress
GSM359916	GSE14403	Affymetrix Rice Genome Array	IR63731 root, salt-treated rep 1	Root-specific transcriptional profiling of contrasting rice genotypes in response to salinity stress
GSM359917	GSE14403	Affymetrix Rice Genome Array	IR63731 root, salt-treated rep 2	Root-specific transcriptional profiling of contrasting rice genotypes in response to salinity stress
GSM359918	GSE14403	Affymetrix Rice Genome Array	IR63731 root, salt-treated rep 3	Root-specific transcriptional profiling of contrasting rice genotypes in response to salinity stress
GSM359919	GSE14403	Affymetrix Rice Genome Array	Pokkali root, control rep 1	Root-specific transcriptional profiling of contrasting rice genotypes in response to salinity stress
GSM359920	GSE14403	Affymetrix Rice Genome Array	Pokkali root, control rep 2	Root-specific transcriptional profiling of contrasting rice genotypes in response to salinity stress
GSM359921	GSE14403	Affymetrix Rice Genome Array	Pokkali root, control rep 3	Root-specific transcriptional profiling of contrasting rice genotypes in response to salinity stress
GSM359922	GSE14403	Affymetrix Rice Genome Array	Pokkali root, salt-treated rep 1	Root-specific transcriptional profiling of contrasting rice genotypes in response to salinity stress
GSM359923	GSE14403	Affymetrix Rice Genome Array	Pokkali root, salt-treated rep 2	Root-specific transcriptional profiling of contrasting rice genotypes in response to salinity stress
GSM359924	GSE14403	Affymetrix Rice Genome Array	Pokkali root, salt-treated rep 3	Root-specific transcriptional profiling of contrasting rice genotypes in response to salinity stress
GSM345235	GSE13735	Affymetrix Rice Genome Array	FL478 Root Control rep1	Expression data from rice genotypes FL478 and IR29 under control and salt stress conditions
GSM345236	GSE13735	Affymetrix Rice Genome Array	FL478 Root Control rep 2	Expression data from rice genotypes FL478 and IR29 under control and salt stress conditions
GSM345237	GSE13735	Affymetrix Rice Genome Array	FL478 Root Control rep 3	Expression data from rice genotypes FL478 and IR29 under control and salt stress conditions
GSM345238	GSE13735	Affymetrix Rice Genome Array	FL478 Root Salt rep 1	Expression data from rice genotypes FL478 and IR29 under control and salt stress conditions
GSM345239	GSE13735	Affymetrix Rice Genome Array	FL478 Root Salt rep 2	Expression data from rice genotypes FL478 and IR29 under control and salt stress conditions
GSM345240	GSE13735	Affymetrix Rice Genome Array	FL478 Root Salt rep 3	Expression data from rice genotypes FL478 and IR29 under control and salt stress conditions
GSM345241	GSE13735	Affymetrix Rice Genome Array	IR29 Root Control rep1	Expression data from rice genotypes FL478 and IR29 under control and salt stress conditions
GSM345242	GSE13735	Affymetrix Rice Genome Array	IR29 Root Control rep 2	Expression data from rice genotypes FL478 and IR29 under control and salt stress conditions
GSM345243	GSE13735	Affymetrix Rice Genome Array	IR29 Root Salt rep 1	Expression data from rice genotypes FL478 and IR29 under control and salt stress conditions
GSM345244	GSE13735	Affymetrix Rice Genome Array	IR29 Root Salt rep 2	Expression data from rice genotypes FL478 and IR29 under control and salt stress conditions
GSM345245	GSE13735	Affymetrix Rice Genome Array	IR29 Root Salt rep 3	Expression data from rice genotypes FL478 and IR29 under control and salt stress conditions
GSM365260	GSE14647	Affymetrix Rice Genome Array	empty vector control for rice Os-LBD37-overexpressor, rep 1	Gene expression in leaf blades of the rice Os-LBD37 overexpressor line RK16331-13
GSM365262	GSE14647	Affymetrix Rice Genome Array	empty vector control for rice Os-LBD37-overexpressor, rep 2	Gene expression in leaf blades of the rice Os-LBD37 overexpressor line RK16331-13
GSM365263	GSE14647	Affymetrix Rice Genome Array	empty vector control for rice Os-LBD37-overexpressor, rep 3	Gene expression in leaf blades of the rice Os-LBD37 overexpressor line RK16331-13
GSM365266	GSE14647	Affymetrix Rice Genome Array	rice Os-LBD37-overexpressor line RK16331-13, rep 1	Gene expression in leaf blades of the rice Os-LBD37 overexpressor line RK16331-13
GSM365267	GSE14647	Affymetrix Rice Genome Array	rice Os-LBD37-overexpressor line RK16331-13, rep 2	Gene expression in leaf blades of the rice Os-LBD37 overexpressor line RK16331-13
GSM365268	GSE14647	Affymetrix Rice Genome Array	rice Os-LBD37-overexpressor line RK16331-13, rep 3	Gene expression in leaf blades of the rice Os-LBD37 overexpressor line RK16331-13
GSM375647	GSE15046	Affymetrix Rice Genome Array	Taichung 65_shoot rep 1	Transcriptome analysis of gibberellin-signaling mutants in rice
GSM375648	GSE15046	Affymetrix Rice Genome Array	Taichung 65_shoot rep 2	Transcriptome analysis of gibberellin-signaling mutants in rice
GSM375649	GSE15046	Affymetrix Rice Genome Array	Taichung 65_shoot rep 3	Transcriptome analysis of gibberellin-signaling mutants in rice
GSM375765	GSE15046	Affymetrix Rice Genome Array	gid1-3_ shoot rep 1	Transcriptome analysis of gibberellin-signaling mutants in rice
GSM375766	GSE15046	Affymetrix Rice Genome Array	gid1-3_ shoot rep 2	Transcriptome analysis of gibberellin-signaling mutants in rice
GSM375767	GSE15046	Affymetrix Rice Genome Array	gid1-3_ shoot rep 3	Transcriptome analysis of gibberellin-signaling mutants in rice
GSM375769	GSE15046	Affymetrix Rice Genome Array	gid2-1_ shoot rep 1	Transcriptome analysis of gibberellin-signaling mutants in rice
GSM375770	GSE15046	Affymetrix Rice Genome Array	gid2-1_ shoot rep 2	Transcriptome analysis of gibberellin-signaling mutants in rice
GSM375772	GSE15046	Affymetrix Rice Genome Array	gid2-1_ shoot rep 3	Transcriptome analysis of gibberellin-signaling mutants in rice
GSM375773	GSE15046	Affymetrix Rice Genome Array	slr1 (k1001)_ shoot rep 1	Transcriptome analysis of gibberellin-signaling mutants in rice
GSM375775	GSE15046	Affymetrix Rice Genome Array	slr1 (k1001)_ shoot rep 2	Transcriptome analysis of gibberellin-signaling mutants in rice
GSM375777	GSE15046	Affymetrix Rice Genome Array	slr1 (k1001)_ shoot rep 3	Transcriptome analysis of gibberellin-signaling mutants in rice
GSM387556	GSE15448	Affymetrix Rice Genome Array	Transgenic line 4 rep 1	Glycinebetaine-induced water-stress tolerance in codA-expressing transgenic indica rice
GSM387557	GSE15448	Affymetrix Rice Genome Array	Transgenic line 4 rep 2	Glycinebetaine-induced water-stress tolerance in codA-expressing transgenic indica rice
GSM387558	GSE15448	Affymetrix Rice Genome Array	Transgenic line 4 rep 3	Glycinebetaine-induced water-stress tolerance in codA-expressing transgenic indica rice
GSM387559	GSE15448	Affymetrix Rice Genome Array	Transgenic line 22 rep 1	Glycinebetaine-induced water-stress tolerance in codA-expressing transgenic indica rice
GSM387560	GSE15448	Affymetrix Rice Genome Array	Transgenic line 22 rep 2	Glycinebetaine-induced water-stress tolerance in codA-expressing transgenic indica rice
GSM387561	GSE15448	Affymetrix Rice Genome Array	Transgenic line 22 rep 3	Glycinebetaine-induced water-stress tolerance in codA-expressing transgenic indica rice
GSM387562	GSE15448	Affymetrix Rice Genome Array	Wild-type rep 1	Glycinebetaine-induced water-stress tolerance in codA-expressing transgenic indica rice
GSM387563	GSE15448	Affymetrix Rice Genome Array	Wild-type rep 2	Glycinebetaine-induced water-stress tolerance in codA-expressing transgenic indica rice
GSM387564	GSE15448	Affymetrix Rice Genome Array	Wild-type re. 3	Glycinebetaine-induced water-stress tolerance in codA-expressing transgenic indica rice
GSM399470	GSE15912	Affymetrix Rice Genome Array	Pusa1266 (Low grain number) rep 1	Whole genome transcriptome profiling of Pusa 1266 and Pusa Basmati 1 in panicle primordia stage
GSM399471	GSE15912	Affymetrix Rice Genome Array	Pusa1266 (Low grain number) rep 2	Whole genome transcriptome profiling of Pusa 1266 and Pusa Basmati 1 in panicle primordia stage
GSM399472	GSE15912	Affymetrix Rice Genome Array	Pusa Basmati 1 (Low grain number) rep 1	Whole genome transcriptome profiling of Pusa 1266 and Pusa Basmati 1 in panicle primordia stage
GSM399473	GSE15912	Affymetrix Rice Genome Array	Pusa Basmati 1 (Low grain number) rep 2	Whole genome transcriptome profiling of Pusa 1266 and Pusa Basmati 1 in panicle primordia stage
GSM402997	GSE16108	Affymetrix Rice Genome Array	MI48 control rep 1	Transcription profiling of parental lines and bulked salt sensitive and salt tolerant RILs derived from 2 rice varieties
GSM402998	GSE16108	Affymetrix Rice Genome Array	MI48 control rep 2	Transcription profiling of parental lines and bulked salt sensitive and salt tolerant RILs derived from 2 rice varieties
GSM402999	GSE16108	Affymetrix Rice Genome Array	MI48 stressed rep 1	Transcription profiling of parental lines and bulked salt sensitive and salt tolerant RILs derived from 2 rice varieties
GSM403000	GSE16108	Affymetrix Rice Genome Array	MI48 stressed rep 2	Transcription profiling of parental lines and bulked salt sensitive and salt tolerant RILs derived from 2 rice varieties
GSM403001	GSE16108	Affymetrix Rice Genome Array	CSR27 control rep 1	Transcription profiling of parental lines and bulked salt sensitive and salt tolerant RILs derived from 2 rice varieties
GSM403002	GSE16108	Affymetrix Rice Genome Array	CSR27 control rep 2	Transcription profiling of parental lines and bulked salt sensitive and salt tolerant RILs derived from 2 rice varieties
GSM403003	GSE16108	Affymetrix Rice Genome Array	CSR27 stressed rep 1	Transcription profiling of parental lines and bulked salt sensitive and salt tolerant RILs derived from 2 rice varieties
GSM403004	GSE16108	Affymetrix Rice Genome Array	CSR27 stressed rep 2	Transcription profiling of parental lines and bulked salt sensitive and salt tolerant RILs derived from 2 rice varieties
GSM403005	GSE16108	Affymetrix Rice Genome Array	Bulk tolerant control rep 1	Transcription profiling of parental lines and bulked salt sensitive and salt tolerant RILs derived from 2 rice varieties
GSM403006	GSE16108	Affymetrix Rice Genome Array	Bulk tolerant control rep 2	Transcription profiling of parental lines and bulked salt sensitive and salt tolerant RILs derived from 2 rice varieties
GSM403007	GSE16108	Affymetrix Rice Genome Array	Bulk tolerant stressed rep 1	Transcription profiling of parental lines and bulked salt sensitive and salt tolerant RILs derived from 2 rice varieties
GSM403008	GSE16108	Affymetrix Rice Genome Array	Bulk tolerant stressed rep 2	Transcription profiling of parental lines and bulked salt sensitive and salt tolerant RILs derived from 2 rice varieties
GSM403009	GSE16108	Affymetrix Rice Genome Array	Bulk sensitive control rep 1	Transcription profiling of parental lines and bulked salt sensitive and salt tolerant RILs derived from 2 rice varieties
GSM403010	GSE16108	Affymetrix Rice Genome Array	Bulk sensitive control rep 2	Transcription profiling of parental lines and bulked salt sensitive and salt tolerant RILs derived from 2 rice varieties
GSM403011	GSE16108	Affymetrix Rice Genome Array	Bulk sensitive stressed rep 1	Transcription profiling of parental lines and bulked salt sensitive and salt tolerant RILs derived from 2 rice varieties
GSM403012	GSE16108	Affymetrix Rice Genome Array	Bulk sensitive stressed rep 2	Transcription profiling of parental lines and bulked salt sensitive and salt tolerant RILs derived from 2 rice varieties
GSM409421	GSE16265	Affymetrix Rice Genome Array	Nipponbare_young panicle 2cm rep 1	SNEP: Simultaneous detection of nucleotide and expression polymorphisms using Affymetrix GeneChip
GSM409422	GSE16265	Affymetrix Rice Genome Array	Nipponbare_young panicle 2cm rep 2	SNEP: Simultaneous detection of nucleotide and expression polymorphisms using Affymetrix GeneChip
GSM409427	GSE16265	Affymetrix Rice Genome Array	Nipponbare_young panicle 2cm rep 3	SNEP: Simultaneous detection of nucleotide and expression polymorphisms using Affymetrix GeneChip
GSM409428	GSE16265	Affymetrix Rice Genome Array	Nipponbare_young panicle 2cm rep 4	SNEP: Simultaneous detection of nucleotide and expression polymorphisms using Affymetrix GeneChip
GSM409429	GSE16265	Affymetrix Rice Genome Array	Nipponbare_young panicle 2cm rep 5	SNEP: Simultaneous detection of nucleotide and expression polymorphisms using Affymetrix GeneChip
GSM409430	GSE16265	Affymetrix Rice Genome Array	9311_young panicle 2cm rep 1	SNEP: Simultaneous detection of nucleotide and expression polymorphisms using Affymetrix GeneChip
GSM409431	GSE16265	Affymetrix Rice Genome Array	9311_young panicle 2cm rep 2	SNEP: Simultaneous detection of nucleotide and expression polymorphisms using Affymetrix GeneChip
GSM409432	GSE16265	Affymetrix Rice Genome Array	9311_young panicle 2cm rep 3	SNEP: Simultaneous detection of nucleotide and expression polymorphisms using Affymetrix GeneChip
GSM409433	GSE16265	Affymetrix Rice Genome Array	9311_young panicle 2cm rep 4	SNEP: Simultaneous detection of nucleotide and expression polymorphisms using Affymetrix GeneChip
GSM409434	GSE16265	Affymetrix Rice Genome Array	9311_young panicle 2cm rep 5	SNEP: Simultaneous detection of nucleotide and expression polymorphisms using Affymetrix GeneChip
GSM409771	GSE16341	Affymetrix Rice Genome Array	Nipponbare_shoot 3-4weeks rep 1	A simple optimization can improve the performance of single feature polymorphism detection by Affymetrix expression array
GSM409772	GSE16341	Affymetrix Rice Genome Array	Nipponbare_shoot 3-4weeks rep 2	A simple optimization can improve the performance of single feature polymorphism detection by Affymetrix expression array
GSM409773	GSE16341	Affymetrix Rice Genome Array	Nipponbare_shoot 3-4weeks rep 3	A simple optimization can improve the performance of single feature polymorphism detection by Affymetrix expression array
GSM409774	GSE16341	Affymetrix Rice Genome Array	Nipponbare_shoot 3-4weeks rep 5	A simple optimization can improve the performance of single feature polymorphism detection by Affymetrix expression array
GSM409775	GSE16341	Affymetrix Rice Genome Array	9311_shoot 3-4weeks rep 1	A simple optimization can improve the performance of single feature polymorphism detection by Affymetrix expression array
GSM409776	GSE16341	Affymetrix Rice Genome Array	9311_shoot 3-4weeks rep 2	A simple optimization can improve the performance of single feature polymorphism detection by Affymetrix expression array
GSM409777	GSE16341	Affymetrix Rice Genome Array	9311_shoot 3-4weeks rep 3	A simple optimization can improve the performance of single feature polymorphism detection by Affymetrix expression array
GSM409778	GSE16341	Affymetrix Rice Genome Array	9311_shoot 3-4weeks rep 4	A simple optimization can improve the performance of single feature polymorphism detection by Affymetrix expression array
GSM409779	GSE16341	Affymetrix Rice Genome Array	9311_shoot 3-4weeks rep 5	A simple optimization can improve the performance of single feature polymorphism detection by Affymetrix expression array
GSM409781	GSE16341	Affymetrix Rice Genome Array	Nipponbare_shoot 3-4weeks rep 4	A simple optimization can improve the performance of single feature polymorphism detection by Affymetrix expression array
GSM421667	GSE16793	Affymetrix Rice Genome Array	XOC, 2 hai rep 1	Comparative transcriptional profiling of rice undergoing infection by X. oryzae pv. oryzae or by X. oryzae pv. Oryzicola
GSM421668	GSE16793	Affymetrix Rice Genome Array	XOC, 2 hai rep 2	Comparative transcriptional profiling of rice undergoing infection by X. oryzae pv. oryzae or by X. oryzae pv. Oryzicola
GSM421669	GSE16793	Affymetrix Rice Genome Array	XOC, 2 hai rep 3	Comparative transcriptional profiling of rice undergoing infection by X. oryzae pv. oryzae or by X. oryzae pv. Oryzicola
GSM421670	GSE16793	Affymetrix Rice Genome Array	XOC, 2 hai rep 4	Comparative transcriptional profiling of rice undergoing infection by X. oryzae pv. oryzae or by X. oryzae pv. Oryzicola
GSM421671	GSE16793	Affymetrix Rice Genome Array	XOC, 4 hai rep 1	Comparative transcriptional profiling of rice undergoing infection by X. oryzae pv. oryzae or by X. oryzae pv. Oryzicola
GSM421672	GSE16793	Affymetrix Rice Genome Array	XOC, 4 hai rep 2	Comparative transcriptional profiling of rice undergoing infection by X. oryzae pv. oryzae or by X. oryzae pv. Oryzicola
GSM421673	GSE16793	Affymetrix Rice Genome Array	XOC, 4 hai rep 3	Comparative transcriptional profiling of rice undergoing infection by X. oryzae pv. oryzae or by X. oryzae pv. Oryzicola
GSM421674	GSE16793	Affymetrix Rice Genome Array	XOC, 4 hai rep 4	Comparative transcriptional profiling of rice undergoing infection by X. oryzae pv. oryzae or by X. oryzae pv. Oryzicola
GSM421675	GSE16793	Affymetrix Rice Genome Array	XOC, 8 hai rep 1	Comparative transcriptional profiling of rice undergoing infection by X. oryzae pv. oryzae or by X. oryzae pv. Oryzicola
GSM421676	GSE16793	Affymetrix Rice Genome Array	XOC, 8 hai rep 2	Comparative transcriptional profiling of rice undergoing infection by X. oryzae pv. oryzae or by X. oryzae pv. Oryzicola
GSM421677	GSE16793	Affymetrix Rice Genome Array	XOC, 8 hai rep 3	Comparative transcriptional profiling of rice undergoing infection by X. oryzae pv. oryzae or by X. oryzae pv. Oryzicola
GSM421678	GSE16793	Affymetrix Rice Genome Array	XOC, 8 hai rep 4	Comparative transcriptional profiling of rice undergoing infection by X. oryzae pv. oryzae or by X. oryzae pv. Oryzicola
GSM421679	GSE16793	Affymetrix Rice Genome Array	XOC, 24 hai rep 1	Comparative transcriptional profiling of rice undergoing infection by X. oryzae pv. oryzae or by X. oryzae pv. Oryzicola
GSM421680	GSE16793	Affymetrix Rice Genome Array	XOC, 24 hai rep 2	Comparative transcriptional profiling of rice undergoing infection by X. oryzae pv. oryzae or by X. oryzae pv. Oryzicola
GSM421681	GSE16793	Affymetrix Rice Genome Array	XOC, 24 hai rep 3	Comparative transcriptional profiling of rice undergoing infection by X. oryzae pv. oryzae or by X. oryzae pv. Oryzicola
GSM421682	GSE16793	Affymetrix Rice Genome Array	XOC, 24 hai rep 4	Comparative transcriptional profiling of rice undergoing infection by X. oryzae pv. oryzae or by X. oryzae pv. Oryzicola
GSM421683	GSE16793	Affymetrix Rice Genome Array	XOC, 96 hai rep 1	Comparative transcriptional profiling of rice undergoing infection by X. oryzae pv. oryzae or by X. oryzae pv. Oryzicola
GSM421684	GSE16793	Affymetrix Rice Genome Array	XOC, 96 hai rep 2	Comparative transcriptional profiling of rice undergoing infection by X. oryzae pv. oryzae or by X. oryzae pv. Oryzicola
GSM421685	GSE16793	Affymetrix Rice Genome Array	XOC, 96 hai rep 3	Comparative transcriptional profiling of rice undergoing infection by X. oryzae pv. oryzae or by X. oryzae pv. Oryzicola
GSM421686	GSE16793	Affymetrix Rice Genome Array	XOC, 96 hai rep 4	Comparative transcriptional profiling of rice undergoing infection by X. oryzae pv. oryzae or by X. oryzae pv. Oryzicola
GSM421687	GSE16793	Affymetrix Rice Genome Array	XOO, 2 hai rep 1	Comparative transcriptional profiling of rice undergoing infection by X. oryzae pv. oryzae or by X. oryzae pv. Oryzicola
GSM421688	GSE16793	Affymetrix Rice Genome Array	XOO, 2 hai rep 2	Comparative transcriptional profiling of rice undergoing infection by X. oryzae pv. oryzae or by X. oryzae pv. Oryzicola
GSM421689	GSE16793	Affymetrix Rice Genome Array	XOO, 2 hai rep 3	Comparative transcriptional profiling of rice undergoing infection by X. oryzae pv. oryzae or by X. oryzae pv. Oryzicola
GSM421690	GSE16793	Affymetrix Rice Genome Array	XOO, 2 hai rep 4	Comparative transcriptional profiling of rice undergoing infection by X. oryzae pv. oryzae or by X. oryzae pv. Oryzicola
GSM421691	GSE16793	Affymetrix Rice Genome Array	XOO, 4 hai rep 1	Comparative transcriptional profiling of rice undergoing infection by X. oryzae pv. oryzae or by X. oryzae pv. Oryzicola
GSM421692	GSE16793	Affymetrix Rice Genome Array	XOO, 4 hai rep 2	Comparative transcriptional profiling of rice undergoing infection by X. oryzae pv. oryzae or by X. oryzae pv. Oryzicola
GSM421693	GSE16793	Affymetrix Rice Genome Array	XOO, 4 hai rep 3	Comparative transcriptional profiling of rice undergoing infection by X. oryzae pv. oryzae or by X. oryzae pv. Oryzicola
GSM421694	GSE16793	Affymetrix Rice Genome Array	XOO, 4 hai rep 4	Comparative transcriptional profiling of rice undergoing infection by X. oryzae pv. oryzae or by X. oryzae pv. Oryzicola
GSM421695	GSE16793	Affymetrix Rice Genome Array	XOO, 8 hai rep 1	Comparative transcriptional profiling of rice undergoing infection by X. oryzae pv. oryzae or by X. oryzae pv. Oryzicola
GSM421696	GSE16793	Affymetrix Rice Genome Array	XOO, 8 hai rep 2	Comparative transcriptional profiling of rice undergoing infection by X. oryzae pv. oryzae or by X. oryzae pv. Oryzicola
GSM421697	GSE16793	Affymetrix Rice Genome Array	XOO, 8 hai rep 3	Comparative transcriptional profiling of rice undergoing infection by X. oryzae pv. oryzae or by X. oryzae pv. Oryzicola
GSM421698	GSE16793	Affymetrix Rice Genome Array	XOO, 8 hai rep 4	Comparative transcriptional profiling of rice undergoing infection by X. oryzae pv. oryzae or by X. oryzae pv. Oryzicola
GSM421699	GSE16793	Affymetrix Rice Genome Array	XOO, 24 hai rep 1	Comparative transcriptional profiling of rice undergoing infection by X. oryzae pv. oryzae or by X. oryzae pv. Oryzicola
GSM421700	GSE16793	Affymetrix Rice Genome Array	XOO, 24 hai rep 2	Comparative transcriptional profiling of rice undergoing infection by X. oryzae pv. oryzae or by X. oryzae pv. Oryzicola
GSM421701	GSE16793	Affymetrix Rice Genome Array	XOO, 24 hai rep 3	Comparative transcriptional profiling of rice undergoing infection by X. oryzae pv. oryzae or by X. oryzae pv. Oryzicola
GSM421702	GSE16793	Affymetrix Rice Genome Array	XOO, 24 hai rep 4	Comparative transcriptional profiling of rice undergoing infection by X. oryzae pv. oryzae or by X. oryzae pv. Oryzicola
GSM421703	GSE16793	Affymetrix Rice Genome Array	XOO, 96 hai rep 1	Comparative transcriptional profiling of rice undergoing infection by X. oryzae pv. oryzae or by X. oryzae pv. Oryzicola
GSM421704	GSE16793	Affymetrix Rice Genome Array	XOO, 96 hai rep 2	Comparative transcriptional profiling of rice undergoing infection by X. oryzae pv. oryzae or by X. oryzae pv. Oryzicola
GSM421705	GSE16793	Affymetrix Rice Genome Array	XOO, 96 hai rep 3	Comparative transcriptional profiling of rice undergoing infection by X. oryzae pv. oryzae or by X. oryzae pv. Oryzicola
GSM421706	GSE16793	Affymetrix Rice Genome Array	XOO, 96 hai rep 4	Comparative transcriptional profiling of rice undergoing infection by X. oryzae pv. oryzae or by X. oryzae pv. Oryzicola
GSM421707	GSE16793	Affymetrix Rice Genome Array	MOCK, 2 hai rep 1	Comparative transcriptional profiling of rice undergoing infection by X. oryzae pv. oryzae or by X. oryzae pv. Oryzicola
GSM421708	GSE16793	Affymetrix Rice Genome Array	MOCK, 2 hai rep 2	Comparative transcriptional profiling of rice undergoing infection by X. oryzae pv. oryzae or by X. oryzae pv. Oryzicola
GSM421709	GSE16793	Affymetrix Rice Genome Array	MOCK, 2 hai rep 3	Comparative transcriptional profiling of rice undergoing infection by X. oryzae pv. oryzae or by X. oryzae pv. Oryzicola
GSM421710	GSE16793	Affymetrix Rice Genome Array	MOCK, 2 hai rep 4	Comparative transcriptional profiling of rice undergoing infection by X. oryzae pv. oryzae or by X. oryzae pv. Oryzicola
GSM421711	GSE16793	Affymetrix Rice Genome Array	MOCK, 4 hai rep 1	Comparative transcriptional profiling of rice undergoing infection by X. oryzae pv. oryzae or by X. oryzae pv. Oryzicola
GSM421712	GSE16793	Affymetrix Rice Genome Array	MOCK, 4 hai rep 2	Comparative transcriptional profiling of rice undergoing infection by X. oryzae pv. oryzae or by X. oryzae pv. Oryzicola
GSM421713	GSE16793	Affymetrix Rice Genome Array	MOCK, 4 hai rep 3	Comparative transcriptional profiling of rice undergoing infection by X. oryzae pv. oryzae or by X. oryzae pv. Oryzicola
GSM421714	GSE16793	Affymetrix Rice Genome Array	MOCK, 4 hai rep 4	Comparative transcriptional profiling of rice undergoing infection by X. oryzae pv. oryzae or by X. oryzae pv. Oryzicola
GSM421715	GSE16793	Affymetrix Rice Genome Array	MOCK, 8 hai rep 1	Comparative transcriptional profiling of rice undergoing infection by X. oryzae pv. oryzae or by X. oryzae pv. Oryzicola
GSM421716	GSE16793	Affymetrix Rice Genome Array	MOCK, 8 hai rep 2	Comparative transcriptional profiling of rice undergoing infection by X. oryzae pv. oryzae or by X. oryzae pv. Oryzicola
GSM421717	GSE16793	Affymetrix Rice Genome Array	MOCK, 8 hai rep 3	Comparative transcriptional profiling of rice undergoing infection by X. oryzae pv. oryzae or by X. oryzae pv. Oryzicola
GSM421718	GSE16793	Affymetrix Rice Genome Array	MOCK, 8 hai rep 4	Comparative transcriptional profiling of rice undergoing infection by X. oryzae pv. oryzae or by X. oryzae pv. Oryzicola
GSM421719	GSE16793	Affymetrix Rice Genome Array	MOCK, 24 hai rep 1	Comparative transcriptional profiling of rice undergoing infection by X. oryzae pv. oryzae or by X. oryzae pv. Oryzicola
GSM421720	GSE16793	Affymetrix Rice Genome Array	MOCK, 24 hai rep 2	Comparative transcriptional profiling of rice undergoing infection by X. oryzae pv. oryzae or by X. oryzae pv. Oryzicola
GSM421721	GSE16793	Affymetrix Rice Genome Array	MOCK, 24 hai rep 3	Comparative transcriptional profiling of rice undergoing infection by X. oryzae pv. oryzae or by X. oryzae pv. Oryzicola
GSM421722	GSE16793	Affymetrix Rice Genome Array	MOCK, 24 hai rep 4	Comparative transcriptional profiling of rice undergoing infection by X. oryzae pv. oryzae or by X. oryzae pv. Oryzicola
GSM421723	GSE16793	Affymetrix Rice Genome Array	MOCK, 96 hai rep 1	Comparative transcriptional profiling of rice undergoing infection by X. oryzae pv. oryzae or by X. oryzae pv. Oryzicola
GSM421724	GSE16793	Affymetrix Rice Genome Array	MOCK, 96 hai rep 2	Comparative transcriptional profiling of rice undergoing infection by X. oryzae pv. oryzae or by X. oryzae pv. Oryzicola
GSM421725	GSE16793	Affymetrix Rice Genome Array	MOCK, 96 hai rep 3	Comparative transcriptional profiling of rice undergoing infection by X. oryzae pv. oryzae or by X. oryzae pv. Oryzicola
GSM421726	GSE16793	Affymetrix Rice Genome Array	MOCK, 96 hai rep 4	Comparative transcriptional profiling of rice undergoing infection by X. oryzae pv. oryzae or by X. oryzae pv. Oryzicola
GSM429482	GSE17169	Affymetrix Rice Genome Array	Bulk (High grain number) rep 1	bulked RILs with high and low grain number per panicle derived from 2 cultivars at panicle primordia stage
GSM429483	GSE17169	Affymetrix Rice Genome Array	Bulk (High grain number) rep 2	bulked RILs with high and low grain number per panicle derived from 2 cultivars at panicle primordia stage
GSM429484	GSE17169	Affymetrix Rice Genome Array	Bulk (Low grain number) rep 1	bulked RILs with high and low grain number per panicle derived from 2 cultivars at panicle primordia stage
GSM429485	GSE17169	Affymetrix Rice Genome Array	Bulk (Low grain number) rep 2	bulked RILs with high and low grain number per panicle derived from 2 cultivars at panicle primordia stage
GSM429982	GSE17194	Affymetrix Rice Genome Array	Rice wild-type panicle rep 1	Genome-wide gene expression profiling of rice Indica cultivar Zhongxian 3037 and mutant phoenix (pho) panicle
GSM429983	GSE17194	Affymetrix Rice Genome Array	Rice mutant phoenix (pho) panicle rep 1	Genome-wide gene expression profiling of rice Indica cultivar Zhongxian 3037 and mutant phoenix (pho) panicle
GSM429984	GSE17194	Affymetrix Rice Genome Array	Rice wild-type panicle rep 2	Genome-wide gene expression profiling of rice Indica cultivar Zhongxian 3037 and mutant phoenix (pho) panicle
GSM429985	GSE17194	Affymetrix Rice Genome Array	Rice mutant phoenix (pho) panicle rep 2	Genome-wide gene expression profiling of rice Indica cultivar Zhongxian 3037 and mutant phoenix (pho) panicle
GSM431925	GSE17245	Affymetrix Rice Genome Array	Root- +Fe+P rep 1	Transcriptome analysis of iron and phosphorus interaction in rice seedlings
GSM431926	GSE17245	Affymetrix Rice Genome Array	Root- +Fe+P rep 2	Transcriptome analysis of iron and phosphorus interaction in rice seedlings
GSM431927	GSE17245	Affymetrix Rice Genome Array	Root- -Fe+P rep 1	Transcriptome analysis of iron and phosphorus interaction in rice seedlings
GSM431928	GSE17245	Affymetrix Rice Genome Array	Root- -Fe+P rep 2	Transcriptome analysis of iron and phosphorus interaction in rice seedlings
GSM431929	GSE17245	Affymetrix Rice Genome Array	Root- +Fe-P rep 1	Transcriptome analysis of iron and phosphorus interaction in rice seedlings
GSM431930	GSE17245	Affymetrix Rice Genome Array	Root- +Fe-P rep 2	Transcriptome analysis of iron and phosphorus interaction in rice seedlings
GSM431931	GSE17245	Affymetrix Rice Genome Array	Root- -Fe-P rep 1	Transcriptome analysis of iron and phosphorus interaction in rice seedlings
GSM431932	GSE17245	Affymetrix Rice Genome Array	Root- -Fe-P rep 2	Transcriptome analysis of iron and phosphorus interaction in rice seedlings
GSM431933	GSE17245	Affymetrix Rice Genome Array	Shoot- +Fe+P rep 1	Transcriptome analysis of iron and phosphorus interaction in rice seedlings
GSM431934	GSE17245	Affymetrix Rice Genome Array	Shoot- +Fe+P rep 2	Transcriptome analysis of iron and phosphorus interaction in rice seedlings
GSM431935	GSE17245	Affymetrix Rice Genome Array	Shoot- -Fe+P rep 1	Transcriptome analysis of iron and phosphorus interaction in rice seedlings
GSM431936	GSE17245	Affymetrix Rice Genome Array	Shoot- -Fe+P rep 2	Transcriptome analysis of iron and phosphorus interaction in rice seedlings
GSM431937	GSE17245	Affymetrix Rice Genome Array	Shoot- +Fe-P rep 1	Transcriptome analysis of iron and phosphorus interaction in rice seedlings
GSM431938	GSE17245	Affymetrix Rice Genome Array	Shoot- +Fe-P rep 2	Transcriptome analysis of iron and phosphorus interaction in rice seedlings
GSM431939	GSE17245	Affymetrix Rice Genome Array	Shoot- -Fe-P rep 1	Transcriptome analysis of iron and phosphorus interaction in rice seedlings
GSM431940	GSE17245	Affymetrix Rice Genome Array	Shoot- -Fe-P rep 2	Transcriptome analysis of iron and phosphorus interaction in rice seedlings
GSM458175	GSE18361	Affymetrix Rice Genome Array	Mock inoculated root 2 dpi rep 1	Temporal gene expression analyisis from rice root (cv. Nipponbare) infected with Magnaporthe oryzae strain Guy11
GSM458176	GSE18361	Affymetrix Rice Genome Array	Mock inoculated root 2 dpi rep 2	Temporal gene expression analyisis from rice root (cv. Nipponbare) infected with Magnaporthe oryzae strain Guy11
GSM458177	GSE18361	Affymetrix Rice Genome Array	Mock inoculated root 4 dpi rep 1	Temporal gene expression analyisis from rice root (cv. Nipponbare) infected with Magnaporthe oryzae strain Guy11
GSM458178	GSE18361	Affymetrix Rice Genome Array	Mock inoculated root 4 dpi rep 2	Temporal gene expression analyisis from rice root (cv. Nipponbare) infected with Magnaporthe oryzae strain Guy11
GSM458179	GSE18361	Affymetrix Rice Genome Array	Mock inoculated root 6 dpi rep 1	Temporal gene expression analyisis from rice root (cv. Nipponbare) infected with Magnaporthe oryzae strain Guy11
GSM458180	GSE18361	Affymetrix Rice Genome Array	Mock inoculated root 6 dpi rep 2	Temporal gene expression analyisis from rice root (cv. Nipponbare) infected with Magnaporthe oryzae strain Guy11
GSM458181	GSE18361	Affymetrix Rice Genome Array	Magnaporthe oryzae Guy11 inoculated root 2 dpi rep 1	Temporal gene expression analyisis from rice root (cv. Nipponbare) infected with Magnaporthe oryzae strain Guy11
GSM458182	GSE18361	Affymetrix Rice Genome Array	Magnaporthe oryzae Guy11 inoculated root 2 dpi rep 2	Temporal gene expression analyisis from rice root (cv. Nipponbare) infected with Magnaporthe oryzae strain Guy11
GSM458183	GSE18361	Affymetrix Rice Genome Array	Magnaporthe oryzae Guy11 inoculated root 4 dpi rep 1	Temporal gene expression analyisis from rice root (cv. Nipponbare) infected with Magnaporthe oryzae strain Guy11
GSM458184	GSE18361	Affymetrix Rice Genome Array	Magnaporthe oryzae Guy11 inoculated root 4 dpi rep 2	Temporal gene expression analyisis from rice root (cv. Nipponbare) infected with Magnaporthe oryzae strain Guy11
GSM458185	GSE18361	Affymetrix Rice Genome Array	Magnaporthe oryzae Guy11 inoculated root 6 dpi rep 1	Temporal gene expression analyisis from rice root (cv. Nipponbare) infected with Magnaporthe oryzae strain Guy11
GSM458186	GSE18361	Affymetrix Rice Genome Array	Magnaporthe oryzae Guy11 inoculated root 6 dpi rep 2	Temporal gene expression analyisis from rice root (cv. Nipponbare) infected with Magnaporthe oryzae strain Guy11
GSM468793	GSE18930	Affymetrix Rice Genome Array	M202 at day 0, rep 1	Microarray data from aerial tissue of submergence tolerant M202(Sub1) and intolerant M202
GSM468794	GSE18930	Affymetrix Rice Genome Array	M202 at day 0, rep 2	Microarray data from aerial tissue of submergence tolerant M202(Sub1) and intolerant M202
GSM468795	GSE18930	Affymetrix Rice Genome Array	M202 at day 1, rep 1	Microarray data from aerial tissue of submergence tolerant M202(Sub1) and intolerant M202
GSM468796	GSE18930	Affymetrix Rice Genome Array	M202 at day 1, rep 2	Microarray data from aerial tissue of submergence tolerant M202(Sub1) and intolerant M202
GSM468797	GSE18930	Affymetrix Rice Genome Array	M202(Sub1) at day 0, rep 1	Microarray data from aerial tissue of submergence tolerant M202(Sub1) and intolerant M202
GSM468798	GSE18930	Affymetrix Rice Genome Array	M202(Sub1) at day 0, rep 2	Microarray data from aerial tissue of submergence tolerant M202(Sub1) and intolerant M202
GSM468799	GSE18930	Affymetrix Rice Genome Array	M202(Sub1) at day 1, rep 1	Microarray data from aerial tissue of submergence tolerant M202(Sub1) and intolerant M202
GSM468800	GSE18930	Affymetrix Rice Genome Array	M202(Sub1) at day 1, rep 2	Microarray data from aerial tissue of submergence tolerant M202(Sub1) and intolerant M202
GSM470606	GSE19024	Affymetrix Rice Genome Array	callus 1, Minghui 63 rep 1	Dissecting the developmental transcriptomes of rice
GSM470607	GSE19024	Affymetrix Rice Genome Array	callus 1, Minghui 63 rep 2	Dissecting the developmental transcriptomes of rice
GSM470608	GSE19024	Affymetrix Rice Genome Array	callus 2, Minghui 63 rep 1	Dissecting the developmental transcriptomes of rice
GSM470609	GSE19024	Affymetrix Rice Genome Array	callus 2, Minghui 63 rep 2	Dissecting the developmental transcriptomes of rice
GSM470610	GSE19024	Affymetrix Rice Genome Array	callus 3, Minghui 63 rep 1	Dissecting the developmental transcriptomes of rice
GSM470611	GSE19024	Affymetrix Rice Genome Array	callus 3, Minghui 63 rep 2	Dissecting the developmental transcriptomes of rice
GSM470612	GSE19024	Affymetrix Rice Genome Array	callus 4, Minghui 63 rep 1	Dissecting the developmental transcriptomes of rice
GSM470613	GSE19024	Affymetrix Rice Genome Array	callus 4, Minghui 63 rep 2	Dissecting the developmental transcriptomes of rice
GSM470614	GSE19024	Affymetrix Rice Genome Array	callus 5, Minghui 63 rep 1	Dissecting the developmental transcriptomes of rice
GSM470615	GSE19024	Affymetrix Rice Genome Array	callus 5, Minghui 63 rep 2	Dissecting the developmental transcriptomes of rice
GSM470616	GSE19024	Affymetrix Rice Genome Array	germinating seed, Minghui 63 rep 1	Dissecting the developmental transcriptomes of rice
GSM470617	GSE19024	Affymetrix Rice Genome Array	germinating seed, Minghui 63 rep 2	Dissecting the developmental transcriptomes of rice
GSM470618	GSE19024	Affymetrix Rice Genome Array	plumule 1, Minghui 63 rep 1	Dissecting the developmental transcriptomes of rice
GSM470619	GSE19024	Affymetrix Rice Genome Array	plumule 1, Minghui 63 rep 2	Dissecting the developmental transcriptomes of rice
GSM470620	GSE19024	Affymetrix Rice Genome Array	radicle 1, Minghui 63 rep 1	Dissecting the developmental transcriptomes of rice
GSM470621	GSE19024	Affymetrix Rice Genome Array	radicle 1, Minghui 63 rep 2	Dissecting the developmental transcriptomes of rice
GSM470622	GSE19024	Affymetrix Rice Genome Array	plumule 2, Minghui 63 rep 1	Dissecting the developmental transcriptomes of rice
GSM470623	GSE19024	Affymetrix Rice Genome Array	plumule 2, Minghui 63 rep 2	Dissecting the developmental transcriptomes of rice
GSM470624	GSE19024	Affymetrix Rice Genome Array	radicle 2, Minghui 63 rep 1	Dissecting the developmental transcriptomes of rice
GSM470625	GSE19024	Affymetrix Rice Genome Array	radicle 2, Minghui 63 rep 2	Dissecting the developmental transcriptomes of rice
GSM470626	GSE19024	Affymetrix Rice Genome Array	seedling 3, Minghui 63 rep 1	Dissecting the developmental transcriptomes of rice
GSM470627	GSE19024	Affymetrix Rice Genome Array	seedling 3, Minghui 63 rep 2	Dissecting the developmental transcriptomes of rice
GSM470628	GSE19024	Affymetrix Rice Genome Array	seedling 4, Minghui 63 rep 1	Dissecting the developmental transcriptomes of rice
GSM470629	GSE19024	Affymetrix Rice Genome Array	seedling 4, Minghui 63 rep 2	Dissecting the developmental transcriptomes of rice
GSM470630	GSE19024	Affymetrix Rice Genome Array	seedling 5, Minghui 63 rep 1	Dissecting the developmental transcriptomes of rice
GSM470631	GSE19024	Affymetrix Rice Genome Array	seedling 5, Minghui 63 rep 2	Dissecting the developmental transcriptomes of rice
GSM470632	GSE19024	Affymetrix Rice Genome Array	shoot, Minghui 63 rep 1	Dissecting the developmental transcriptomes of rice
GSM470633	GSE19024	Affymetrix Rice Genome Array	shoot, Minghui 63 rep 2	Dissecting the developmental transcriptomes of rice
GSM470634	GSE19024	Affymetrix Rice Genome Array	root, Minghui 63 rep 1	Dissecting the developmental transcriptomes of rice
GSM470635	GSE19024	Affymetrix Rice Genome Array	root, Minghui 63 rep 2	Dissecting the developmental transcriptomes of rice
GSM470636	GSE19024	Affymetrix Rice Genome Array	leaf 1, Minghui 63 rep 1	Dissecting the developmental transcriptomes of rice
GSM470637	GSE19024	Affymetrix Rice Genome Array	leaf 1, Minghui 63 rep 2	Dissecting the developmental transcriptomes of rice
GSM470638	GSE19024	Affymetrix Rice Genome Array	sheath 1, Minghui 63 rep 1	Dissecting the developmental transcriptomes of rice
GSM470639	GSE19024	Affymetrix Rice Genome Array	sheath 1, Minghui 63 rep 2	Dissecting the developmental transcriptomes of rice
GSM470640	GSE19024	Affymetrix Rice Genome Array	leaf 2, Minghui 63 rep 1	Dissecting the developmental transcriptomes of rice
GSM470641	GSE19024	Affymetrix Rice Genome Array	leaf 2, Minghui 63 rep 2	Dissecting the developmental transcriptomes of rice
GSM470642	GSE19024	Affymetrix Rice Genome Array	sheath 2, Minghui 63 rep 1	Dissecting the developmental transcriptomes of rice
GSM470643	GSE19024	Affymetrix Rice Genome Array	sheath 2, Minghui 63 rep 2	Dissecting the developmental transcriptomes of rice
GSM470644	GSE19024	Affymetrix Rice Genome Array	panicle 4, Minghui 63 rep 1	Dissecting the developmental transcriptomes of rice
GSM470645	GSE19024	Affymetrix Rice Genome Array	panicle 4, Minghui 63 rep 2	Dissecting the developmental transcriptomes of rice
GSM470646	GSE19024	Affymetrix Rice Genome Array	stem 1, Minghui 63 rep 1	Dissecting the developmental transcriptomes of rice
GSM470647	GSE19024	Affymetrix Rice Genome Array	stem 1, Minghui 63 rep 2	Dissecting the developmental transcriptomes of rice
GSM470648	GSE19024	Affymetrix Rice Genome Array	leaf 3, Minghui 63 rep 1	Dissecting the developmental transcriptomes of rice
GSM470649	GSE19024	Affymetrix Rice Genome Array	leaf 3, Minghui 63 rep 2	Dissecting the developmental transcriptomes of rice
GSM470650	GSE19024	Affymetrix Rice Genome Array	stem 2, Minghui 63 rep 1	Dissecting the developmental transcriptomes of rice
GSM470651	GSE19024	Affymetrix Rice Genome Array	stem 2, Minghui 63 rep 2	Dissecting the developmental transcriptomes of rice
GSM470652	GSE19024	Affymetrix Rice Genome Array	panicle 5, Minghui 63 rep 1	Dissecting the developmental transcriptomes of rice
GSM470653	GSE19024	Affymetrix Rice Genome Array	panicle 5, Minghui 63 rep 2	Dissecting the developmental transcriptomes of rice
GSM470654	GSE19024	Affymetrix Rice Genome Array	palea/lemma, Minghui 63 rep 1	Dissecting the developmental transcriptomes of rice
GSM470655	GSE19024	Affymetrix Rice Genome Array	palea/lemma, Minghui 63 rep 2	Dissecting the developmental transcriptomes of rice
GSM470656	GSE19024	Affymetrix Rice Genome Array	stamen, Minghui 63 rep 1	Dissecting the developmental transcriptomes of rice
GSM470657	GSE19024	Affymetrix Rice Genome Array	stamen, Minghui 63 rep 2	Dissecting the developmental transcriptomes of rice
GSM470658	GSE19024	Affymetrix Rice Genome Array	spikelet, Minghui 63 rep 1	Dissecting the developmental transcriptomes of rice
GSM470659	GSE19024	Affymetrix Rice Genome Array	spikelet, Minghui 63 rep 2	Dissecting the developmental transcriptomes of rice
GSM470660	GSE19024	Affymetrix Rice Genome Array	endosperm 1, Minghui 63 rep 1	Dissecting the developmental transcriptomes of rice
GSM470661	GSE19024	Affymetrix Rice Genome Array	endosperm 1, Minghui 63 rep 2	Dissecting the developmental transcriptomes of rice
GSM470662	GSE19024	Affymetrix Rice Genome Array	endosperm 2, Minghui 63 rep 1	Dissecting the developmental transcriptomes of rice
GSM470663	GSE19024	Affymetrix Rice Genome Array	endosperm 2, Minghui 63 rep 2	Dissecting the developmental transcriptomes of rice
GSM470664	GSE19024	Affymetrix Rice Genome Array	endosperm 3, Minghui 63 rep 1	Dissecting the developmental transcriptomes of rice
GSM470665	GSE19024	Affymetrix Rice Genome Array	endosperm 3, Minghui 63 rep 2	Dissecting the developmental transcriptomes of rice
GSM470666	GSE19024	Affymetrix Rice Genome Array	leaf 4, Minghui 63 rep 1	Dissecting the developmental transcriptomes of rice
GSM470667	GSE19024	Affymetrix Rice Genome Array	leaf 4, Minghui 63 rep 2	Dissecting the developmental transcriptomes of rice
GSM470668	GSE19024	Affymetrix Rice Genome Array	seedling 1, Minghui 63 rep 1, technical rep1	Dissecting the developmental transcriptomes of rice
GSM470669	GSE19024	Affymetrix Rice Genome Array	seedling 1, Minghui 63 rep 1, technical rep2	Dissecting the developmental transcriptomes of rice
GSM470670	GSE19024	Affymetrix Rice Genome Array	seedling 1, Minghui 63 rep 2, technical rep1	Dissecting the developmental transcriptomes of rice
GSM470671	GSE19024	Affymetrix Rice Genome Array	seedling 1, Minghui 63 rep 2, technical rep2	Dissecting the developmental transcriptomes of rice
GSM470672	GSE19024	Affymetrix Rice Genome Array	seedling 1, Minghui 63 rep 3, technical rep1	Dissecting the developmental transcriptomes of rice
GSM470673	GSE19024	Affymetrix Rice Genome Array	seedling 1, Minghui 63 rep 3, technical rep2	Dissecting the developmental transcriptomes of rice
GSM470674	GSE19024	Affymetrix Rice Genome Array	seedling 2, Minghui 63 rep 1, technical rep1	Dissecting the developmental transcriptomes of rice
GSM470675	GSE19024	Affymetrix Rice Genome Array	seedling 2, Minghui 63 rep 1, technical rep2	Dissecting the developmental transcriptomes of rice
GSM470676	GSE19024	Affymetrix Rice Genome Array	seedling 2, Minghui 63 rep 2, technical rep1	Dissecting the developmental transcriptomes of rice
GSM470677	GSE19024	Affymetrix Rice Genome Array	seedling 2, Minghui 63 rep 2, technical rep2	Dissecting the developmental transcriptomes of rice
GSM470678	GSE19024	Affymetrix Rice Genome Array	seedling 2, Minghui 63 rep 3, technical rep1	Dissecting the developmental transcriptomes of rice
GSM470679	GSE19024	Affymetrix Rice Genome Array	seedling 2, Minghui 63 rep 3, technical rep2	Dissecting the developmental transcriptomes of rice
GSM470680	GSE19024	Affymetrix Rice Genome Array	panicle 1, Minghui 63 rep 1, technical rep1	Dissecting the developmental transcriptomes of rice
GSM470681	GSE19024	Affymetrix Rice Genome Array	panicle 1, Minghui 63 rep 1, technical rep2	Dissecting the developmental transcriptomes of rice
GSM470682	GSE19024	Affymetrix Rice Genome Array	panicle 1, Minghui 63 rep 2, technical rep1	Dissecting the developmental transcriptomes of rice
GSM470683	GSE19024	Affymetrix Rice Genome Array	panicle 1, Minghui 63 rep 2, technical rep2	Dissecting the developmental transcriptomes of rice
GSM470684	GSE19024	Affymetrix Rice Genome Array	panicle 1, Minghui 63 rep 3, technical rep1	Dissecting the developmental transcriptomes of rice
GSM470685	GSE19024	Affymetrix Rice Genome Array	panicle 1, Minghui 63 rep 3, technical rep2	Dissecting the developmental transcriptomes of rice
GSM470686	GSE19024	Affymetrix Rice Genome Array	panicle 2, Minghui 63 rep 1, technical rep1	Dissecting the developmental transcriptomes of rice
GSM470687	GSE19024	Affymetrix Rice Genome Array	panicle 2, Minghui 63 rep 1, technical rep2	Dissecting the developmental transcriptomes of rice
GSM470688	GSE19024	Affymetrix Rice Genome Array	panicle 2, Minghui 63 rep 2, technical rep1	Dissecting the developmental transcriptomes of rice
GSM470689	GSE19024	Affymetrix Rice Genome Array	panicle 2, Minghui 63 rep 2, technical rep2	Dissecting the developmental transcriptomes of rice
GSM470690	GSE19024	Affymetrix Rice Genome Array	panicle 2, Minghui 63 rep 3, technical rep1	Dissecting the developmental transcriptomes of rice
GSM470691	GSE19024	Affymetrix Rice Genome Array	panicle 2, Minghui 63 rep 3, technical rep2	Dissecting the developmental transcriptomes of rice
GSM470692	GSE19024	Affymetrix Rice Genome Array	panicle 3, Minghui 63 rep 1, technical rep1	Dissecting the developmental transcriptomes of rice
GSM470693	GSE19024	Affymetrix Rice Genome Array	panicle 3, Minghui 63 rep 1, technical rep2	Dissecting the developmental transcriptomes of rice
GSM470694	GSE19024	Affymetrix Rice Genome Array	panicle 3, Minghui 63 rep 2, technical rep1	Dissecting the developmental transcriptomes of rice
GSM470695	GSE19024	Affymetrix Rice Genome Array	panicle 3, Minghui 63 rep 2, technical rep2	Dissecting the developmental transcriptomes of rice
GSM470696	GSE19024	Affymetrix Rice Genome Array	panicle 3, Minghui 63 rep 3, technical rep1	Dissecting the developmental transcriptomes of rice
GSM470697	GSE19024	Affymetrix Rice Genome Array	panicle 3, Minghui 63 rep 3, technical rep2	Dissecting the developmental transcriptomes of rice
GSM470698	GSE19024	Affymetrix Rice Genome Array	callus 1, Zhenshan 97 rep 1	Dissecting the developmental transcriptomes of rice
GSM470699	GSE19024	Affymetrix Rice Genome Array	callus 1, Zhenshan 97 rep 2	Dissecting the developmental transcriptomes of rice
GSM470700	GSE19024	Affymetrix Rice Genome Array	callus 2, Zhenshan 97 rep 1	Dissecting the developmental transcriptomes of rice
GSM470701	GSE19024	Affymetrix Rice Genome Array	callus 2, Zhenshan 97 rep 2	Dissecting the developmental transcriptomes of rice
GSM470702	GSE19024	Affymetrix Rice Genome Array	callus 3, Zhenshan 97 rep 1	Dissecting the developmental transcriptomes of rice
GSM470703	GSE19024	Affymetrix Rice Genome Array	callus 3, Zhenshan 97 rep 2	Dissecting the developmental transcriptomes of rice
GSM470704	GSE19024	Affymetrix Rice Genome Array	callus 4, Zhenshan 97 rep 1	Dissecting the developmental transcriptomes of rice
GSM470705	GSE19024	Affymetrix Rice Genome Array	callus 4, Zhenshan 97 rep 2	Dissecting the developmental transcriptomes of rice
GSM470706	GSE19024	Affymetrix Rice Genome Array	callus 5, Zhenshan 97 rep 1	Dissecting the developmental transcriptomes of rice
GSM470707	GSE19024	Affymetrix Rice Genome Array	callus 5, Zhenshan 97 rep 2	Dissecting the developmental transcriptomes of rice
GSM470708	GSE19024	Affymetrix Rice Genome Array	callus 6, Zhenshan 97 rep 1	Dissecting the developmental transcriptomes of rice
GSM470709	GSE19024	Affymetrix Rice Genome Array	callus 6, Zhenshan 97 rep 2	Dissecting the developmental transcriptomes of rice
GSM470710	GSE19024	Affymetrix Rice Genome Array	callus 7, Zhenshan 97 rep 1	Dissecting the developmental transcriptomes of rice
GSM470711	GSE19024	Affymetrix Rice Genome Array	callus 7, Zhenshan 97 rep 2	Dissecting the developmental transcriptomes of rice
GSM470712	GSE19024	Affymetrix Rice Genome Array	callus 8, Zhenshan 97 rep 1	Dissecting the developmental transcriptomes of rice
GSM470713	GSE19024	Affymetrix Rice Genome Array	callus 8, Zhenshan 97 rep 2	Dissecting the developmental transcriptomes of rice
GSM470714	GSE19024	Affymetrix Rice Genome Array	germinating seed, Zhenshan 97 rep 1	Dissecting the developmental transcriptomes of rice
GSM470715	GSE19024	Affymetrix Rice Genome Array	germinating seed, Zhenshan 97 rep 2	Dissecting the developmental transcriptomes of rice
GSM470716	GSE19024	Affymetrix Rice Genome Array	plumule 1, Zhenshan 97 rep 1	Dissecting the developmental transcriptomes of rice
GSM470717	GSE19024	Affymetrix Rice Genome Array	plumule 1, Zhenshan 97 rep 2	Dissecting the developmental transcriptomes of rice
GSM470718	GSE19024	Affymetrix Rice Genome Array	radicle 1, Zhenshan 97 rep 1	Dissecting the developmental transcriptomes of rice
GSM470719	GSE19024	Affymetrix Rice Genome Array	radicle 1, Zhenshan 97 rep 2	Dissecting the developmental transcriptomes of rice
GSM470720	GSE19024	Affymetrix Rice Genome Array	plumule 2, Zhenshan 97 rep 1	Dissecting the developmental transcriptomes of rice
GSM470721	GSE19024	Affymetrix Rice Genome Array	plumule 2, Zhenshan 97 rep 2	Dissecting the developmental transcriptomes of rice
GSM470722	GSE19024	Affymetrix Rice Genome Array	radicle 2, Zhenshan 97 rep 1	Dissecting the developmental transcriptomes of rice
GSM470723	GSE19024	Affymetrix Rice Genome Array	radicle 2, Zhenshan 97 rep 2	Dissecting the developmental transcriptomes of rice
GSM470724	GSE19024	Affymetrix Rice Genome Array	seedling 3, Zhenshan 97 rep 1	Dissecting the developmental transcriptomes of rice
GSM470725	GSE19024	Affymetrix Rice Genome Array	seedling 3, Zhenshan 97 rep 2	Dissecting the developmental transcriptomes of rice
GSM470726	GSE19024	Affymetrix Rice Genome Array	seedling 4, Zhenshan 97 rep 1	Dissecting the developmental transcriptomes of rice
GSM470727	GSE19024	Affymetrix Rice Genome Array	seedling 4, Zhenshan 97 rep 2	Dissecting the developmental transcriptomes of rice
GSM470728	GSE19024	Affymetrix Rice Genome Array	seedling 5, Zhenshan 97 rep 1	Dissecting the developmental transcriptomes of rice
GSM470729	GSE19024	Affymetrix Rice Genome Array	seedling 5, Zhenshan 97 rep 2	Dissecting the developmental transcriptomes of rice
GSM470730	GSE19024	Affymetrix Rice Genome Array	shoot, Zhenshan 97 rep 1	Dissecting the developmental transcriptomes of rice
GSM470731	GSE19024	Affymetrix Rice Genome Array	shoot, Zhenshan 97 rep 2	Dissecting the developmental transcriptomes of rice
GSM470732	GSE19024	Affymetrix Rice Genome Array	root, Zhenshan 97 rep 1	Dissecting the developmental transcriptomes of rice
GSM470733	GSE19024	Affymetrix Rice Genome Array	root, Zhenshan 97 rep 2	Dissecting the developmental transcriptomes of rice
GSM470734	GSE19024	Affymetrix Rice Genome Array	leaf 1, Zhenshan 97 rep 1	Dissecting the developmental transcriptomes of rice
GSM470735	GSE19024	Affymetrix Rice Genome Array	leaf 1, Zhenshan 97 rep 2	Dissecting the developmental transcriptomes of rice
GSM470736	GSE19024	Affymetrix Rice Genome Array	sheath 1, Zhenshan 97 rep 1	Dissecting the developmental transcriptomes of rice
GSM470737	GSE19024	Affymetrix Rice Genome Array	sheath 1, Zhenshan 97 rep 2	Dissecting the developmental transcriptomes of rice
GSM470738	GSE19024	Affymetrix Rice Genome Array	leaf 2, Zhenshan 97 rep 1	Dissecting the developmental transcriptomes of rice
GSM470739	GSE19024	Affymetrix Rice Genome Array	leaf 2, Zhenshan 97 rep 2	Dissecting the developmental transcriptomes of rice
GSM470740	GSE19024	Affymetrix Rice Genome Array	sheath 2, Zhenshan 97 rep 1	Dissecting the developmental transcriptomes of rice
GSM470741	GSE19024	Affymetrix Rice Genome Array	sheath 2, Zhenshan 97 rep 2	Dissecting the developmental transcriptomes of rice
GSM470742	GSE19024	Affymetrix Rice Genome Array	panicle 4, Zhenshan 97 rep 1	Dissecting the developmental transcriptomes of rice
GSM470743	GSE19024	Affymetrix Rice Genome Array	panicle 4, Zhenshan 97 rep 2	Dissecting the developmental transcriptomes of rice
GSM470744	GSE19024	Affymetrix Rice Genome Array	stem 1, Zhenshan 97 rep 1	Dissecting the developmental transcriptomes of rice
GSM470745	GSE19024	Affymetrix Rice Genome Array	stem 1, Zhenshan 97 rep 2	Dissecting the developmental transcriptomes of rice
GSM470746	GSE19024	Affymetrix Rice Genome Array	leaf 3, Zhenshan 97 rep 1	Dissecting the developmental transcriptomes of rice
GSM470747	GSE19024	Affymetrix Rice Genome Array	leaf 3, Zhenshan 97 rep 2	Dissecting the developmental transcriptomes of rice
GSM470748	GSE19024	Affymetrix Rice Genome Array	stem 2, Zhenshan 97 rep 1	Dissecting the developmental transcriptomes of rice
GSM470749	GSE19024	Affymetrix Rice Genome Array	stem 2, Zhenshan 97 rep 2	Dissecting the developmental transcriptomes of rice
GSM470750	GSE19024	Affymetrix Rice Genome Array	panicle 5, Zhenshan 97 rep 1	Dissecting the developmental transcriptomes of rice
GSM470751	GSE19024	Affymetrix Rice Genome Array	panicle 5, Zhenshan 97 rep 2	Dissecting the developmental transcriptomes of rice
GSM470752	GSE19024	Affymetrix Rice Genome Array	palea/lemma, Zhenshan 97 rep 1	Dissecting the developmental transcriptomes of rice
GSM470753	GSE19024	Affymetrix Rice Genome Array	palea/lemma, Zhenshan 97 rep 2	Dissecting the developmental transcriptomes of rice
GSM470754	GSE19024	Affymetrix Rice Genome Array	stamen, Zhenshan 97 rep 1	Dissecting the developmental transcriptomes of rice
GSM470755	GSE19024	Affymetrix Rice Genome Array	stamen, Zhenshan 97 rep 2	Dissecting the developmental transcriptomes of rice
GSM470756	GSE19024	Affymetrix Rice Genome Array	spikelet, Zhenshan 97 rep 1	Dissecting the developmental transcriptomes of rice
GSM470757	GSE19024	Affymetrix Rice Genome Array	spikelet, Zhenshan 97 rep 2	Dissecting the developmental transcriptomes of rice
GSM470758	GSE19024	Affymetrix Rice Genome Array	endosperm 1, Zhenshan 97 rep 1	Dissecting the developmental transcriptomes of rice
GSM470759	GSE19024	Affymetrix Rice Genome Array	endosperm 1, Zhenshan 97 rep 2	Dissecting the developmental transcriptomes of rice
GSM470760	GSE19024	Affymetrix Rice Genome Array	endosperm 2, Zhenshan 97 rep 1	Dissecting the developmental transcriptomes of rice
GSM470761	GSE19024	Affymetrix Rice Genome Array	endosperm 2, Zhenshan 97 rep 2	Dissecting the developmental transcriptomes of rice
GSM470762	GSE19024	Affymetrix Rice Genome Array	endosperm 3, Zhenshan 97 rep 1	Dissecting the developmental transcriptomes of rice
GSM470763	GSE19024	Affymetrix Rice Genome Array	endosperm 3, Zhenshan 97 rep 2	Dissecting the developmental transcriptomes of rice
GSM470765	GSE19024	Affymetrix Rice Genome Array	leaf 4, Zhenshan 97 rep 1	Dissecting the developmental transcriptomes of rice
GSM470766	GSE19024	Affymetrix Rice Genome Array	leaf 4, Zhenshan 97 rep 2	Dissecting the developmental transcriptomes of rice
GSM470767	GSE19024	Affymetrix Rice Genome Array	seedling 1, Zhenshan 97 rep 1, technical rep1	Dissecting the developmental transcriptomes of rice
GSM470768	GSE19024	Affymetrix Rice Genome Array	seedling 1, Zhenshan 97 rep 1, technical rep2	Dissecting the developmental transcriptomes of rice
GSM470769	GSE19024	Affymetrix Rice Genome Array	seedling 1, Zhenshan 97 rep 2, technical rep1	Dissecting the developmental transcriptomes of rice
GSM470770	GSE19024	Affymetrix Rice Genome Array	seedling 1, Zhenshan 97 rep 2, technical rep2	Dissecting the developmental transcriptomes of rice
GSM470771	GSE19024	Affymetrix Rice Genome Array	seedling 1, Zhenshan 97 rep 3, technical rep1	Dissecting the developmental transcriptomes of rice
GSM470772	GSE19024	Affymetrix Rice Genome Array	seedling 1, Zhenshan 97 rep 3, technical rep2	Dissecting the developmental transcriptomes of rice
GSM470773	GSE19024	Affymetrix Rice Genome Array	seedling 2, Zhenshan 97 rep 1, technical rep1	Dissecting the developmental transcriptomes of rice
GSM470774	GSE19024	Affymetrix Rice Genome Array	seedling 2, Zhenshan 97 rep 1, technical rep2	Dissecting the developmental transcriptomes of rice
GSM470775	GSE19024	Affymetrix Rice Genome Array	seedling 2, Zhenshan 97 rep 2, technical rep1	Dissecting the developmental transcriptomes of rice
GSM470776	GSE19024	Affymetrix Rice Genome Array	seedling 2, Zhenshan 97 rep 2, technical rep2	Dissecting the developmental transcriptomes of rice
GSM470777	GSE19024	Affymetrix Rice Genome Array	seedling 2, Zhenshan 97 rep 3, technical rep1	Dissecting the developmental transcriptomes of rice
GSM470778	GSE19024	Affymetrix Rice Genome Array	seedling 2, Zhenshan 97 rep 3, technical rep2	Dissecting the developmental transcriptomes of rice
GSM470779	GSE19024	Affymetrix Rice Genome Array	panicle 1, Zhenshan 97 rep 1, technical rep1	Dissecting the developmental transcriptomes of rice
GSM470780	GSE19024	Affymetrix Rice Genome Array	panicle 1, Zhenshan 97 rep 1, technical rep2	Dissecting the developmental transcriptomes of rice
GSM470781	GSE19024	Affymetrix Rice Genome Array	panicle 1, Zhenshan 97 rep 2, technical rep1	Dissecting the developmental transcriptomes of rice
GSM470782	GSE19024	Affymetrix Rice Genome Array	panicle 1, Zhenshan 97 rep 2, technical rep2	Dissecting the developmental transcriptomes of rice
GSM470783	GSE19024	Affymetrix Rice Genome Array	panicle 1, Zhenshan 97 rep 3, technical rep1	Dissecting the developmental transcriptomes of rice
GSM470784	GSE19024	Affymetrix Rice Genome Array	panicle 1, Zhenshan 97 rep 3, technical rep2	Dissecting the developmental transcriptomes of rice
GSM470785	GSE19024	Affymetrix Rice Genome Array	panicle 2, Zhenshan 97 rep 1, technical rep1	Dissecting the developmental transcriptomes of rice
GSM470786	GSE19024	Affymetrix Rice Genome Array	panicle 2, Zhenshan 97 rep 1, technical rep2	Dissecting the developmental transcriptomes of rice
GSM470787	GSE19024	Affymetrix Rice Genome Array	panicle 2, Zhenshan 97 rep 2, technical rep1	Dissecting the developmental transcriptomes of rice
GSM470788	GSE19024	Affymetrix Rice Genome Array	panicle 2, Zhenshan 97 rep 2, technical rep2	Dissecting the developmental transcriptomes of rice
GSM470789	GSE19024	Affymetrix Rice Genome Array	panicle 2, Zhenshan 97 rep 3, technical rep1	Dissecting the developmental transcriptomes of rice
GSM470790	GSE19024	Affymetrix Rice Genome Array	panicle 2, Zhenshan 97 rep 3, technical rep2	Dissecting the developmental transcriptomes of rice
GSM470791	GSE19024	Affymetrix Rice Genome Array	panicle 3, Zhenshan 97 rep 1, technical rep1	Dissecting the developmental transcriptomes of rice
GSM470792	GSE19024	Affymetrix Rice Genome Array	panicle 3, Zhenshan 97 rep 1, technical rep2	Dissecting the developmental transcriptomes of rice
GSM470793	GSE19024	Affymetrix Rice Genome Array	panicle 3, Zhenshan 97 rep 2, technical rep1	Dissecting the developmental transcriptomes of rice
GSM470794	GSE19024	Affymetrix Rice Genome Array	panicle 3, Zhenshan 97 rep 2, technical rep2	Dissecting the developmental transcriptomes of rice
GSM470795	GSE19024	Affymetrix Rice Genome Array	panicle 3, Zhenshan 97 rep 3, technical rep1	Dissecting the developmental transcriptomes of rice
GSM470796	GSE19024	Affymetrix Rice Genome Array	panicle 3, Zhenshan 97 rep 3, technical rep2	Dissecting the developmental transcriptomes of rice
GSM476769	GSE19239	Affymetrix Rice Genome Array	Rice-9804-Rxo1-Xoc rep 1	Transgenic rice line carrying the maize resistance gene Rxo1 to Xanthomonas oryzae pv. Oryzicola
GSM476770	GSE19239	Affymetrix Rice Genome Array	Rice-9804-Rxo1-Xoc rep 2	Transgenic rice line carrying the maize resistance gene Rxo1 to Xanthomonas oryzae pv. Oryzicola
GSM476771	GSE19239	Affymetrix Rice Genome Array	Rice-9804-Rxo1-Xoc rep 3	Transgenic rice line carrying the maize resistance gene Rxo1 to Xanthomonas oryzae pv. Oryzicola
GSM476772	GSE19239	Affymetrix Rice Genome Array	Rice-9804-Rxo1 rep 1	Transgenic rice line carrying the maize resistance gene Rxo1 to Xanthomonas oryzae pv. Oryzicola
GSM476773	GSE19239	Affymetrix Rice Genome Array	Rice-9804-Rxo1 rep 2	Transgenic rice line carrying the maize resistance gene Rxo1 to Xanthomonas oryzae pv. Oryzicola
GSM476774	GSE19239	Affymetrix Rice Genome Array	Rice-9804-Rxo1 rep 3	Transgenic rice line carrying the maize resistance gene Rxo1 to Xanthomonas oryzae pv. Oryzicola
GSM476775	GSE19239	Affymetrix Rice Genome Array	Rice-9804-Xoc rep 1	Transgenic rice line carrying the maize resistance gene Rxo1 to Xanthomonas oryzae pv. Oryzicola
GSM476776	GSE19239	Affymetrix Rice Genome Array	Rice-9804-Xoc rep 2	Transgenic rice line carrying the maize resistance gene Rxo1 to Xanthomonas oryzae pv. Oryzicola
GSM476777	GSE19239	Affymetrix Rice Genome Array	Rice-9804-Xoc rep 3	Transgenic rice line carrying the maize resistance gene Rxo1 to Xanthomonas oryzae pv. Oryzicola
GSM476778	GSE19239	Affymetrix Rice Genome Array	Rice-9804 rep 1	Transgenic rice line carrying the maize resistance gene Rxo1 to Xanthomonas oryzae pv. Oryzicola
GSM476779	GSE19239	Affymetrix Rice Genome Array	Rice-9804 rep 2	Transgenic rice line carrying the maize resistance gene Rxo1 to Xanthomonas oryzae pv. Oryzicola
GSM476780	GSE19239	Affymetrix Rice Genome Array	Rice-9804 rep 3	Transgenic rice line carrying the maize resistance gene Rxo1 to Xanthomonas oryzae pv. Oryzicola
GSM515490	GSE20522	Affymetrix Rice Genome Array	rice mutant lemmata panicle rep 1	Genome-wide gene expression of rice cultivar Gui-630 (Indica) X Taiwanjing (Japonica) and mutant lemmata (lem) panicle
GSM515491	GSE20522	Affymetrix Rice Genome Array	rice mutant lemmata panicle rep 2	Genome-wide gene expression of rice cultivar Gui-630 (Indica) X Taiwanjing (Japonica) and mutant lemmata (lem) panicle
GSM515492	GSE20522	Affymetrix Rice Genome Array	rice mutant lemmata panicle rep 3	Genome-wide gene expression of rice cultivar Gui-630 (Indica) X Taiwanjing (Japonica) and mutant lemmata (lem) panicle
GSM515493	GSE20522	Affymetrix Rice Genome Array	rice wild-type panicle Rep 1	Genome-wide gene expression of rice cultivar Gui-630 (Indica) X Taiwanjing (Japonica) and mutant lemmata (lem) panicle
GSM515494	GSE20522	Affymetrix Rice Genome Array	rice wild-type panicle Rep 2	Genome-wide gene expression of rice cultivar Gui-630 (Indica) X Taiwanjing (Japonica) and mutant lemmata (lem) panicle
GSM515495	GSE20522	Affymetrix Rice Genome Array	rice wild-type panicle Rep 3	Genome-wide gene expression of rice cultivar Gui-630 (Indica) X Taiwanjing (Japonica) and mutant lemmata (lem) panicle
GSM563421	GSE22788	Affymetrix Rice Genome Array	Rice Kitaake Leaf rep 1	Rice leaf transcriptome from 6 week old plants
GSM563422	GSE22788	Affymetrix Rice Genome Array	Rice Kitaake Leaf rep 2	Rice leaf transcriptome from 6 week old plants
GSM563423	GSE22788	Affymetrix Rice Genome Array	Rice Kitaake Leaf rep 3	Rice leaf transcriptome from 6 week old plants
GSM591761	GSE24048	Affymetrix Rice Genome Array	Control Azucena leaf rep 1	Expression data from field droughted rice plants
GSM591762	GSE24048	Affymetrix Rice Genome Array	Control Azucena leaf rep 2	Expression data from field droughted rice plants
GSM591763	GSE24048	Affymetrix Rice Genome Array	Control Azucena leaf rep 3	Expression data from field droughted rice plants
GSM591764	GSE24048	Affymetrix Rice Genome Array	Control Bala leaf rep 1	Expression data from field droughted rice plants
GSM591765	GSE24048	Affymetrix Rice Genome Array	Control Bala leaf rep 2	Expression data from field droughted rice plants
GSM591766	GSE24048	Affymetrix Rice Genome Array	Control Bala leaf rep 3	Expression data from field droughted rice plants
GSM591767	GSE24048	Affymetrix Rice Genome Array	Droughted Azucena leaf rep 1	Expression data from field droughted rice plants
GSM591768	GSE24048	Affymetrix Rice Genome Array	Droughted Azucena leaf rep 2	Expression data from field droughted rice plants
GSM591769	GSE24048	Affymetrix Rice Genome Array	Droughted Azucena leaf rep 3	Expression data from field droughted rice plants
GSM591770	GSE24048	Affymetrix Rice Genome Array	Droughted Bala leaf rep 1	Expression data from field droughted rice plants
GSM591771	GSE24048	Affymetrix Rice Genome Array	Droughted Bala leaf rep 2	Expression data from field droughted rice plants
GSM591772	GSE24048	Affymetrix Rice Genome Array	Droughted Bala leaf rep 3	Expression data from field droughted rice plants
E-MEXP-1766-H1	E-MEXP-1766	Affymetrix Rice Genome Array	0 h dry seed rep 1	Transcription profiling of rice over the first 24 hours of germination under aerobic conditions
E-MEXP-1766-H2	E-MEXP-1766	Affymetrix Rice Genome Array	0 h dry seed rep 2	Transcription profiling of rice over the first 24 hours of germination under aerobic conditions
E-MEXP-1766-H3	E-MEXP-1766	Affymetrix Rice Genome Array	0 h dry seed rep 3	Transcription profiling of rice over the first 24 hours of germination under aerobic conditions
E-MEXP-1766-H4	E-MEXP-1766	Affymetrix Rice Genome Array	1 HAI rep 1	Transcription profiling of rice over the first 24 hours of germination under aerobic conditions
E-MEXP-1766-H5	E-MEXP-1766	Affymetrix Rice Genome Array	1 HAI rep 2	Transcription profiling of rice over the first 24 hours of germination under aerobic conditions
E-MEXP-1766-H6	E-MEXP-1766	Affymetrix Rice Genome Array	1 HAI rep 3	Transcription profiling of rice over the first 24 hours of germination under aerobic conditions
E-MEXP-1766-H7	E-MEXP-1766	Affymetrix Rice Genome Array	3 HAI rep 1	Transcription profiling of rice over the first 24 hours of germination under aerobic conditions
E-MEXP-1766-H8	E-MEXP-1766	Affymetrix Rice Genome Array	3 HAI rep 2	Transcription profiling of rice over the first 24 hours of germination under aerobic conditions
E-MEXP-1766-H9	E-MEXP-1766	Affymetrix Rice Genome Array	3 HAI rep 3	Transcription profiling of rice over the first 24 hours of germination under aerobic conditions
E-MEXP-1766-H10	E-MEXP-1766	Affymetrix Rice Genome Array	12 HAI rep 1	Transcription profiling of rice over the first 24 hours of germination under aerobic conditions
E-MEXP-1766-H11	E-MEXP-1766	Affymetrix Rice Genome Array	12 HAI rep 2	Transcription profiling of rice over the first 24 hours of germination under aerobic conditions
E-MEXP-1766-H12	E-MEXP-1766	Affymetrix Rice Genome Array	12 HAI rep 3	Transcription profiling of rice over the first 24 hours of germination under aerobic conditions
E-MEXP-1766-H13	E-MEXP-1766	Affymetrix Rice Genome Array	24 HAI rep 1	Transcription profiling of rice over the first 24 hours of germination under aerobic conditions
E-MEXP-1766-H14	E-MEXP-1766	Affymetrix Rice Genome Array	24 HAI rep 2	Transcription profiling of rice over the first 24 hours of germination under aerobic conditions
E-MEXP-1766-H15	E-MEXP-1766	Affymetrix Rice Genome Array	24 HAI rep 3	Transcription profiling of rice over the first 24 hours of germination under aerobic conditions
E-MEXP-2267-H1	E-MEXP-2267	Affymetrix Rice Genome Array	1h N rep 1	Transcription profiling time course of rice germination under anaerobic conditions, aerobic to anaerobic switch and anaerobic to aerobic switch
E-MEXP-2267-H2	E-MEXP-2267	Affymetrix Rice Genome Array	1h N rep 2	Transcription profiling time course of rice germination under anaerobic conditions, aerobic to anaerobic switch and anaerobic to aerobic switch
E-MEXP-2267-H3	E-MEXP-2267	Affymetrix Rice Genome Array	1h N rep 3	Transcription profiling time course of rice germination under anaerobic conditions, aerobic to anaerobic switch and anaerobic to aerobic switch
E-MEXP-2267-H4	E-MEXP-2267	Affymetrix Rice Genome Array	3h N rep 1	Transcription profiling time course of rice germination under anaerobic conditions, aerobic to anaerobic switch and anaerobic to aerobic switch
E-MEXP-2267-H5	E-MEXP-2267	Affymetrix Rice Genome Array	3h N rep 2	Transcription profiling time course of rice germination under anaerobic conditions, aerobic to anaerobic switch and anaerobic to aerobic switch
E-MEXP-2267-H6	E-MEXP-2267	Affymetrix Rice Genome Array	3h N rep 3	Transcription profiling time course of rice germination under anaerobic conditions, aerobic to anaerobic switch and anaerobic to aerobic switch
E-MEXP-2267-H7	E-MEXP-2267	Affymetrix Rice Genome Array	12h N rep 1	Transcription profiling time course of rice germination under anaerobic conditions, aerobic to anaerobic switch and anaerobic to aerobic switch
E-MEXP-2267-H8	E-MEXP-2267	Affymetrix Rice Genome Array	12h N rep 2	Transcription profiling time course of rice germination under anaerobic conditions, aerobic to anaerobic switch and anaerobic to aerobic switch
E-MEXP-2267-H9	E-MEXP-2267	Affymetrix Rice Genome Array	12h N rep 3	Transcription profiling time course of rice germination under anaerobic conditions, aerobic to anaerobic switch and anaerobic to aerobic switch
E-MEXP-2267-H10	E-MEXP-2267	Affymetrix Rice Genome Array	24h N rep 1	Transcription profiling time course of rice germination under anaerobic conditions, aerobic to anaerobic switch and anaerobic to aerobic switch
E-MEXP-2267-H11	E-MEXP-2267	Affymetrix Rice Genome Array	24h N rep 2	Transcription profiling time course of rice germination under anaerobic conditions, aerobic to anaerobic switch and anaerobic to aerobic switch
E-MEXP-2267-H12	E-MEXP-2267	Affymetrix Rice Genome Array	24h N rep 3	Transcription profiling time course of rice germination under anaerobic conditions, aerobic to anaerobic switch and anaerobic to aerobic switch
E-MEXP-2267-H13	E-MEXP-2267	Affymetrix Rice Genome Array	27h N rep 1	Transcription profiling time course of rice germination under anaerobic conditions, aerobic to anaerobic switch and anaerobic to aerobic switch
E-MEXP-2267-H14	E-MEXP-2267	Affymetrix Rice Genome Array	27h N rep 2	Transcription profiling time course of rice germination under anaerobic conditions, aerobic to anaerobic switch and anaerobic to aerobic switch
E-MEXP-2267-H15	E-MEXP-2267	Affymetrix Rice Genome Array	27h N rep 3	Transcription profiling time course of rice germination under anaerobic conditions, aerobic to anaerobic switch and anaerobic to aerobic switch
E-MEXP-2267-H16	E-MEXP-2267	Affymetrix Rice Genome Array	30h N rep 1	Transcription profiling time course of rice germination under anaerobic conditions, aerobic to anaerobic switch and anaerobic to aerobic switch
E-MEXP-2267-H17	E-MEXP-2267	Affymetrix Rice Genome Array	30h N rep 2	Transcription profiling time course of rice germination under anaerobic conditions, aerobic to anaerobic switch and anaerobic to aerobic switch
E-MEXP-2267-H18	E-MEXP-2267	Affymetrix Rice Genome Array	30h N rep 3	Transcription profiling time course of rice germination under anaerobic conditions, aerobic to anaerobic switch and anaerobic to aerobic switch
E-MEXP-2267-H19	E-MEXP-2267	Affymetrix Rice Genome Array	27N-A_24hN followed by 3hA rep 1	Transcription profiling time course of rice germination under anaerobic conditions, aerobic to anaerobic switch and anaerobic to aerobic switch
E-MEXP-2267-H20	E-MEXP-2267	Affymetrix Rice Genome Array	27N-A_24hN followed by 3hA rep 2	Transcription profiling time course of rice germination under anaerobic conditions, aerobic to anaerobic switch and anaerobic to aerobic switch
E-MEXP-2267-H21	E-MEXP-2267	Affymetrix Rice Genome Array	27N-A_24hN followed by 3hA rep 3	Transcription profiling time course of rice germination under anaerobic conditions, aerobic to anaerobic switch and anaerobic to aerobic switch
E-MEXP-2267-H22	E-MEXP-2267	Affymetrix Rice Genome Array	30N-A_24hN followed by 6hA rep 1	Transcription profiling time course of rice germination under anaerobic conditions, aerobic to anaerobic switch and anaerobic to aerobic switch
E-MEXP-2267-H23	E-MEXP-2267	Affymetrix Rice Genome Array	30N-A_24hN followed by 6hA rep 2	Transcription profiling time course of rice germination under anaerobic conditions, aerobic to anaerobic switch and anaerobic to aerobic switch
E-MEXP-2267-H24	E-MEXP-2267	Affymetrix Rice Genome Array	30N-A_24hN followed by 6hA rep 3	Transcription profiling time course of rice germination under anaerobic conditions, aerobic to anaerobic switch and anaerobic to aerobic switch
E-MEXP-2267-H25	E-MEXP-2267	Affymetrix Rice Genome Array	27h A rep 1	Transcription profiling time course of rice germination under anaerobic conditions, aerobic to anaerobic switch and anaerobic to aerobic switch
E-MEXP-2267-H26	E-MEXP-2267	Affymetrix Rice Genome Array	27h A rep 2	Transcription profiling time course of rice germination under anaerobic conditions, aerobic to anaerobic switch and anaerobic to aerobic switch
E-MEXP-2267-H27	E-MEXP-2267	Affymetrix Rice Genome Array	27h A rep 3	Transcription profiling time course of rice germination under anaerobic conditions, aerobic to anaerobic switch and anaerobic to aerobic switch
E-MEXP-2267-H28	E-MEXP-2267	Affymetrix Rice Genome Array	30h A rep 1	Transcription profiling time course of rice germination under anaerobic conditions, aerobic to anaerobic switch and anaerobic to aerobic switch
E-MEXP-2267-H29	E-MEXP-2267	Affymetrix Rice Genome Array	30h A rep 2	Transcription profiling time course of rice germination under anaerobic conditions, aerobic to anaerobic switch and anaerobic to aerobic switch
E-MEXP-2267-H30	E-MEXP-2267	Affymetrix Rice Genome Array	30h A rep 3	Transcription profiling time course of rice germination under anaerobic conditions, aerobic to anaerobic switch and anaerobic to aerobic switch
E-MEXP-2267-H31	E-MEXP-2267	Affymetrix Rice Genome Array	27A-N_24hA followed by 3hN rep 1	Transcription profiling time course of rice germination under anaerobic conditions, aerobic to anaerobic switch and anaerobic to aerobic switch
E-MEXP-2267-H32	E-MEXP-2267	Affymetrix Rice Genome Array	27A-N_24hA followed by 3hN rep 2	Transcription profiling time course of rice germination under anaerobic conditions, aerobic to anaerobic switch and anaerobic to aerobic switch
E-MEXP-2267-H33	E-MEXP-2267	Affymetrix Rice Genome Array	27A-N_24hA followed by 3hN rep 3	Transcription profiling time course of rice germination under anaerobic conditions, aerobic to anaerobic switch and anaerobic to aerobic switch
E-MEXP-2267-H34	E-MEXP-2267	Affymetrix Rice Genome Array	30A-N_24hA followed by 6hN rep 1	Transcription profiling time course of rice germination under anaerobic conditions, aerobic to anaerobic switch and anaerobic to aerobic switch
E-MEXP-2267-H35	E-MEXP-2267	Affymetrix Rice Genome Array	30A-N_24hA followed by 6hN rep 2	Transcription profiling time course of rice germination under anaerobic conditions, aerobic to anaerobic switch and anaerobic to aerobic switch
E-MEXP-2267-H36	E-MEXP-2267	Affymetrix Rice Genome Array	30A-N_24hA followed by 6hN rep 3	Transcription profiling time course of rice germination under anaerobic conditions, aerobic to anaerobic switch and anaerobic to aerobic switch
E-MEXP-2311-H1	E-MEXP-2311	Affymetrix Rice Genome Array	F71_Pa rep 1	Transcription profiling of rice dwarf mutant Fukei71
E-MEXP-2311-H2	E-MEXP-2311	Affymetrix Rice Genome Array	F71_Pa rep 2	Transcription profiling of rice dwarf mutant Fukei71
E-MEXP-2311-H3	E-MEXP-2311	Affymetrix Rice Genome Array	F71_Pa rep 3	Transcription profiling of rice dwarf mutant Fukei71
E-MEXP-2311-H4	E-MEXP-2311	Affymetrix Rice Genome Array	Fuji_INT rep 1	Transcription profiling of rice dwarf mutant Fukei71
E-MEXP-2311-H5	E-MEXP-2311	Affymetrix Rice Genome Array	Fuji_INT rep 2	Transcription profiling of rice dwarf mutant Fukei71
E-MEXP-2311-H6	E-MEXP-2311	Affymetrix Rice Genome Array	Fuji_INT rep 3	Transcription profiling of rice dwarf mutant Fukei71
E-MEXP-2311-H7	E-MEXP-2311	Affymetrix Rice Genome Array	Fuji_Pa rep 1	Transcription profiling of rice dwarf mutant Fukei71
E-MEXP-2311-H8	E-MEXP-2311	Affymetrix Rice Genome Array	Fuji_Pa rep 2	Transcription profiling of rice dwarf mutant Fukei71
E-MEXP-2311-H9	E-MEXP-2311	Affymetrix Rice Genome Array	Fuji_Pa rep 3	Transcription profiling of rice dwarf mutant Fukei71
E-MEXP-2506-H1	E-MEXP-2506	Affymetrix Rice Genome Array	rice_japonica_LDHH_0h	Rice plants grown in different light and temperature cycles
E-MEXP-2506-H2	E-MEXP-2506	Affymetrix Rice Genome Array	rice_japonica_LDHH_4hrs	Rice plants grown in different light and temperature cycles
E-MEXP-2506-H3	E-MEXP-2506	Affymetrix Rice Genome Array	rice_japonica_LDHH_8hrs	Rice plants grown in different light and temperature cycles
E-MEXP-2506-H4	E-MEXP-2506	Affymetrix Rice Genome Array	rice_japonica_LDHH_12hrs	Rice plants grown in different light and temperature cycles
E-MEXP-2506-H5	E-MEXP-2506	Affymetrix Rice Genome Array	rice_japonica_LDHH_16hrs	Rice plants grown in different light and temperature cycles
E-MEXP-2506-H6	E-MEXP-2506	Affymetrix Rice Genome Array	rice_japonica_LDHH_20hrs	Rice plants grown in different light and temperature cycles
E-MEXP-2506-H7	E-MEXP-2506	Affymetrix Rice Genome Array	rice_japonica_LDHH_24hrs	Rice plants grown in different light and temperature cycles
E-MEXP-2506-H8	E-MEXP-2506	Affymetrix Rice Genome Array	rice_japonica_LDHH_28hrs	Rice plants grown in different light and temperature cycles
E-MEXP-2506-H9	E-MEXP-2506	Affymetrix Rice Genome Array	rice_japonica_LDHH_32hrs	Rice plants grown in different light and temperature cycles
E-MEXP-2506-H10	E-MEXP-2506	Affymetrix Rice Genome Array	rice_japonica_LDHH_36hrs	Rice plants grown in different light and temperature cycles
E-MEXP-2506-H11	E-MEXP-2506	Affymetrix Rice Genome Array	rice_japonica_LDHH_40hrs	Rice plants grown in different light and temperature cycles
E-MEXP-2506-H12	E-MEXP-2506	Affymetrix Rice Genome Array	rice_japonica_LDHH_44hrs	Rice plants grown in different light and temperature cycles
E-MEXP-2506-H13	E-MEXP-2506	Affymetrix Rice Genome Array	rice_japonica_LDHH_48hrs	Rice plants grown in different light and temperature cycles
E-MEXP-2506-H14	E-MEXP-2506	Affymetrix Rice Genome Array	rice_japonica_LL_LDHH_96hrs	Rice plants grown in different light and temperature cycles
E-MEXP-2506-H15	E-MEXP-2506	Affymetrix Rice Genome Array	rice_japonica_LL_LDHH_100hrs	Rice plants grown in different light and temperature cycles
E-MEXP-2506-H16	E-MEXP-2506	Affymetrix Rice Genome Array	rice_japonica_LL_LDHH_104hrs	Rice plants grown in different light and temperature cycles
E-MEXP-2506-H17	E-MEXP-2506	Affymetrix Rice Genome Array	rice_japonica_LL_LDHH_108hrs	Rice plants grown in different light and temperature cycles
E-MEXP-2506-H18	E-MEXP-2506	Affymetrix Rice Genome Array	rice_japonica_LL_LDHH_112hrs	Rice plants grown in different light and temperature cycles
E-MEXP-2506-H19	E-MEXP-2506	Affymetrix Rice Genome Array	rice_japonica_LL_LDHH_116hrs	Rice plants grown in different light and temperature cycles
E-MEXP-2506-H20	E-MEXP-2506	Affymetrix Rice Genome Array	rice_japonica_LL_LDHH_120hrs	Rice plants grown in different light and temperature cycles
E-MEXP-2506-H21	E-MEXP-2506	Affymetrix Rice Genome Array	rice_japonica_LL_LDHH_124hrs	Rice plants grown in different light and temperature cycles
E-MEXP-2506-H22	E-MEXP-2506	Affymetrix Rice Genome Array	rice_japonica_LL_LDHH_128hrs	Rice plants grown in different light and temperature cycles
E-MEXP-2506-H23	E-MEXP-2506	Affymetrix Rice Genome Array	rice_japonica_LL_LDHH_132hrs	Rice plants grown in different light and temperature cycles
E-MEXP-2506-H24	E-MEXP-2506	Affymetrix Rice Genome Array	rice_japonica_LL_LDHH_136hrs	Rice plants grown in different light and temperature cycles
E-MEXP-2506-H25	E-MEXP-2506	Affymetrix Rice Genome Array	rice_japonica_LL_LDHH_140hrs	Rice plants grown in different light and temperature cycles
E-MEXP-2506-H26	E-MEXP-2506	Affymetrix Rice Genome Array	rice_japonica_LL_LDHH_144hrs	Rice plants grown in different light and temperature cycles
E-MEXP-2506-H27	E-MEXP-2506	Affymetrix Rice Genome Array	rice_japonica_LDHC_0hrs	Rice plants grown in different light and temperature cycles
E-MEXP-2506-H28	E-MEXP-2506	Affymetrix Rice Genome Array	rice_japonica_LDHC_4hrs	Rice plants grown in different light and temperature cycles
E-MEXP-2506-H29	E-MEXP-2506	Affymetrix Rice Genome Array	rice_japonica_LDHC_8hrs	Rice plants grown in different light and temperature cycles
E-MEXP-2506-H30	E-MEXP-2506	Affymetrix Rice Genome Array	rice_japonica_LDHC_12hrs	Rice plants grown in different light and temperature cycles
E-MEXP-2506-H31	E-MEXP-2506	Affymetrix Rice Genome Array	rice_japonica_LDHC_16hrs	Rice plants grown in different light and temperature cycles
E-MEXP-2506-H32	E-MEXP-2506	Affymetrix Rice Genome Array	rice_japonica_LDHC_20hrs	Rice plants grown in different light and temperature cycles
E-MEXP-2506-H33	E-MEXP-2506	Affymetrix Rice Genome Array	rice_japonica_LDHC_24hrs	Rice plants grown in different light and temperature cycles
E-MEXP-2506-H34	E-MEXP-2506	Affymetrix Rice Genome Array	rice_japonica_LDHC_28hrs	Rice plants grown in different light and temperature cycles
E-MEXP-2506-H35	E-MEXP-2506	Affymetrix Rice Genome Array	rice_japonica_LDHC_32hrs	Rice plants grown in different light and temperature cycles
E-MEXP-2506-H36	E-MEXP-2506	Affymetrix Rice Genome Array	rice_japonica_LDHC_36hrs	Rice plants grown in different light and temperature cycles
E-MEXP-2506-H37	E-MEXP-2506	Affymetrix Rice Genome Array	rice_japonica_LDHC_40hrs	Rice plants grown in different light and temperature cycles
E-MEXP-2506-H38	E-MEXP-2506	Affymetrix Rice Genome Array	rice_japonica_LDHC_44hrs	Rice plants grown in different light and temperature cycles
E-MEXP-2506-H39	E-MEXP-2506	Affymetrix Rice Genome Array	rice_japonica_LDHC_48hrs	Rice plants grown in different light and temperature cycles
E-MEXP-2506-H40	E-MEXP-2506	Affymetrix Rice Genome Array	rice_japonica_LL_LDHC_96hrs	Rice plants grown in different light and temperature cycles
E-MEXP-2506-H41	E-MEXP-2506	Affymetrix Rice Genome Array	rice_japonica_LL_LDHC_100hrs	Rice plants grown in different light and temperature cycles
E-MEXP-2506-H42	E-MEXP-2506	Affymetrix Rice Genome Array	rice_japonica_LL_LDHC_104hrs	Rice plants grown in different light and temperature cycles
E-MEXP-2506-H43	E-MEXP-2506	Affymetrix Rice Genome Array	rice_japonica_LL_LDHC_108hrs	Rice plants grown in different light and temperature cycles
E-MEXP-2506-H44	E-MEXP-2506	Affymetrix Rice Genome Array	rice_japonica_LL_LDHC_112hrs	Rice plants grown in different light and temperature cycles
E-MEXP-2506-H45	E-MEXP-2506	Affymetrix Rice Genome Array	rice_japonica_LL_LDHC_116hrs	Rice plants grown in different light and temperature cycles
E-MEXP-2506-H46	E-MEXP-2506	Affymetrix Rice Genome Array	rice_japonica_LL_LDHC_120hrs	Rice plants grown in different light and temperature cycles
E-MEXP-2506-H47	E-MEXP-2506	Affymetrix Rice Genome Array	rice_japonica_LL_LDHC_124hrs	Rice plants grown in different light and temperature cycles
E-MEXP-2506-H48	E-MEXP-2506	Affymetrix Rice Genome Array	rice_japonica_LL_LDHC_128hrs	Rice plants grown in different light and temperature cycles
E-MEXP-2506-H49	E-MEXP-2506	Affymetrix Rice Genome Array	rice_japonica_LL_LDHC_132hrs	Rice plants grown in different light and temperature cycles
E-MEXP-2506-H50	E-MEXP-2506	Affymetrix Rice Genome Array	rice_japonica_LL_LDHC_136hrs	Rice plants grown in different light and temperature cycles
E-MEXP-2506-H51	E-MEXP-2506	Affymetrix Rice Genome Array	rice_japonica_LL_LDHC_140hrs	Rice plants grown in different light and temperature cycles
E-MEXP-2506-H52	E-MEXP-2506	Affymetrix Rice Genome Array	rice_japonica_LL_LDHC_144hrs	Rice plants grown in different light and temperature cycles
E-MEXP-2506-H53	E-MEXP-2506	Affymetrix Rice Genome Array	rice_japonica_LLHC_0h	Rice plants grown in different light and temperature cycles
E-MEXP-2506-H54	E-MEXP-2506	Affymetrix Rice Genome Array	rice_japonica_LLHC_4hrs	Rice plants grown in different light and temperature cycles
E-MEXP-2506-H55	E-MEXP-2506	Affymetrix Rice Genome Array	rice_japonica_LLHC_8hrs	Rice plants grown in different light and temperature cycles
E-MEXP-2506-H56	E-MEXP-2506	Affymetrix Rice Genome Array	rice_japonica_LLHC_12hrs	Rice plants grown in different light and temperature cycles
E-MEXP-2506-H57	E-MEXP-2506	Affymetrix Rice Genome Array	rice_japonica_LLHC_16hrs	Rice plants grown in different light and temperature cycles
E-MEXP-2506-H58	E-MEXP-2506	Affymetrix Rice Genome Array	rice_japonica_LLHC_20hrs	Rice plants grown in different light and temperature cycles
E-MEXP-2506-H59	E-MEXP-2506	Affymetrix Rice Genome Array	rice_japonica_LLHC_24hrs	Rice plants grown in different light and temperature cycles
E-MEXP-2506-H60	E-MEXP-2506	Affymetrix Rice Genome Array	rice_japonica_LLHC_28hrs	Rice plants grown in different light and temperature cycles
E-MEXP-2506-H61	E-MEXP-2506	Affymetrix Rice Genome Array	rice_japonica_LLHC_32hrs	Rice plants grown in different light and temperature cycles
E-MEXP-2506-H62	E-MEXP-2506	Affymetrix Rice Genome Array	rice_japonica_LLHC_36hrs	Rice plants grown in different light and temperature cycles
E-MEXP-2506-H63	E-MEXP-2506	Affymetrix Rice Genome Array	rice_japonica_LLHC_40hrs	Rice plants grown in different light and temperature cycles
E-MEXP-2506-H64	E-MEXP-2506	Affymetrix Rice Genome Array	rice_japonica_LLHC_44hrs	Rice plants grown in different light and temperature cycles
E-MEXP-2506-H65	E-MEXP-2506	Affymetrix Rice Genome Array	rice_japonica_LLHC_48hrs	Rice plants grown in different light and temperature cycles
E-MEXP-2506-H66	E-MEXP-2506	Affymetrix Rice Genome Array	rice_japonica_LL_LLHC_96hrs	Rice plants grown in different light and temperature cycles
E-MEXP-2506-H67	E-MEXP-2506	Affymetrix Rice Genome Array	rice_japonica_LL_LLHC_100hrs	Rice plants grown in different light and temperature cycles
E-MEXP-2506-H68	E-MEXP-2506	Affymetrix Rice Genome Array	rice_japonica_LL_LLHC_104hrs	Rice plants grown in different light and temperature cycles
E-MEXP-2506-H69	E-MEXP-2506	Affymetrix Rice Genome Array	rice_japonica_LL_LLHC_108hrs	Rice plants grown in different light and temperature cycles
E-MEXP-2506-H70	E-MEXP-2506	Affymetrix Rice Genome Array	rice_japonica_LL_LLHC_112hrs	Rice plants grown in different light and temperature cycles
E-MEXP-2506-H71	E-MEXP-2506	Affymetrix Rice Genome Array	rice_japonica_LL_LLHC_116hrs	Rice plants grown in different light and temperature cycles
E-MEXP-2506-H72	E-MEXP-2506	Affymetrix Rice Genome Array	rice_japonica_LL_LLHC_120hrs	Rice plants grown in different light and temperature cycles
E-MEXP-2506-H73	E-MEXP-2506	Affymetrix Rice Genome Array	rice_japonica_LL_LLHC_124hrs	Rice plants grown in different light and temperature cycles
E-MEXP-2506-H74	E-MEXP-2506	Affymetrix Rice Genome Array	rice_japonica_LL_LLHC_128hrs	Rice plants grown in different light and temperature cycles
E-MEXP-2506-H75	E-MEXP-2506	Affymetrix Rice Genome Array	rice_japonica_LL_LLHC_132hrs	Rice plants grown in different light and temperature cycles
E-MEXP-2506-H76	E-MEXP-2506	Affymetrix Rice Genome Array	rice_japonica_LL_LLHC_136hrs	Rice plants grown in different light and temperature cycles
E-MEXP-2506-H77	E-MEXP-2506	Affymetrix Rice Genome Array	rice_japonica_LL_LLHC_140hrs	Rice plants grown in different light and temperature cycles
E-MEXP-2506-H78	E-MEXP-2506	Affymetrix Rice Genome Array	rice_japonica_LL_LLHC_144hrs	Rice plants grown in different light and temperature cycles
E-MEXP-2401-INA	E-MEXP-2401	Affymetrix Rice Genome Array	IR64 control rep 1	Transcription profiling of Oryza sativa subtypes Cultivar Nagina-22 (N22) and IR64 subtypes under normal and drought conditions
E-MEXP-2401-INB	E-MEXP-2401	Affymetrix Rice Genome Array	IR64 control rep 2	Transcription profiling of Oryza sativa subtypes Cultivar Nagina-22 (N22) and IR64 subtypes under normal and drought conditions
E-MEXP-2401-INC	E-MEXP-2401	Affymetrix Rice Genome Array	IR64 control rep 3	Transcription profiling of Oryza sativa subtypes Cultivar Nagina-22 (N22) and IR64 subtypes under normal and drought conditions
E-MEXP-2401-ISA	E-MEXP-2401	Affymetrix Rice Genome Array	IR64 drought rep 1	Transcription profiling of Oryza sativa subtypes Cultivar Nagina-22 (N22) and IR64 subtypes under normal and drought conditions
E-MEXP-2401-ISB	E-MEXP-2401	Affymetrix Rice Genome Array	IR64 drought rep 2	Transcription profiling of Oryza sativa subtypes Cultivar Nagina-22 (N22) and IR64 subtypes under normal and drought conditions
E-MEXP-2401-ISC	E-MEXP-2401	Affymetrix Rice Genome Array	IR64 drought rep 3	Transcription profiling of Oryza sativa subtypes Cultivar Nagina-22 (N22) and IR64 subtypes under normal and drought conditions
E-MEXP-2401-NNA	E-MEXP-2401	Affymetrix Rice Genome Array	N22 control rep 1	Transcription profiling of Oryza sativa subtypes Cultivar Nagina-22 (N22) and IR64 subtypes under normal and drought conditions
E-MEXP-2401-NNB	E-MEXP-2401	Affymetrix Rice Genome Array	N22 control rep 2	Transcription profiling of Oryza sativa subtypes Cultivar Nagina-22 (N22) and IR64 subtypes under normal and drought conditions
E-MEXP-2401-NNC	E-MEXP-2401	Affymetrix Rice Genome Array	N22 control rep 3	Transcription profiling of Oryza sativa subtypes Cultivar Nagina-22 (N22) and IR64 subtypes under normal and drought conditions
E-MEXP-2401-NSA	E-MEXP-2401	Affymetrix Rice Genome Array	N22 drought rep 1	Transcription profiling of Oryza sativa subtypes Cultivar Nagina-22 (N22) and IR64 subtypes under normal and drought conditions
E-MEXP-2401-NSB	E-MEXP-2401	Affymetrix Rice Genome Array	N22 drought rep 2	Transcription profiling of Oryza sativa subtypes Cultivar Nagina-22 (N22) and IR64 subtypes under normal and drought conditions
E-MEXP-2401-NSC	E-MEXP-2401	Affymetrix Rice Genome Array	N22 drought rep 3	Transcription profiling of Oryza sativa subtypes Cultivar Nagina-22 (N22) and IR64 subtypes under normal and drought conditions
E-MTAB-275-H1	E-MTAB-275	Affymetrix Rice Genome Array	rice_ind_LDHC_0hrs	Transcription profiling by array of rice plants grown in differnent light and temperature conditions
E-MTAB-275-H2	E-MTAB-275	Affymetrix Rice Genome Array	rice_ind_LDHC_4hrs	Transcription profiling by array of rice plants grown in differnent light and temperature conditions
E-MTAB-275-H3	E-MTAB-275	Affymetrix Rice Genome Array	rice_ind_LDHC_8hrs	Transcription profiling by array of rice plants grown in differnent light and temperature conditions
E-MTAB-275-H4	E-MTAB-275	Affymetrix Rice Genome Array	rice_ind_LDHC_12hrs	Transcription profiling by array of rice plants grown in differnent light and temperature conditions
E-MTAB-275-H5	E-MTAB-275	Affymetrix Rice Genome Array	rice_ind_LDHC_16hrs	Transcription profiling by array of rice plants grown in differnent light and temperature conditions
E-MTAB-275-H6	E-MTAB-275	Affymetrix Rice Genome Array	rice_ind_LDHC_20hrs	Transcription profiling by array of rice plants grown in differnent light and temperature conditions
E-MTAB-275-H7	E-MTAB-275	Affymetrix Rice Genome Array	rice_ind_LDHC_24hrs	Transcription profiling by array of rice plants grown in differnent light and temperature conditions
E-MTAB-275-H8	E-MTAB-275	Affymetrix Rice Genome Array	rice_ind_LDHC_28hrs	Transcription profiling by array of rice plants grown in differnent light and temperature conditions
E-MTAB-275-H9	E-MTAB-275	Affymetrix Rice Genome Array	rice_ind_LDHC_32hrs	Transcription profiling by array of rice plants grown in differnent light and temperature conditions
E-MTAB-275-H10	E-MTAB-275	Affymetrix Rice Genome Array	rice_ind_LDHC_36hrs	Transcription profiling by array of rice plants grown in differnent light and temperature conditions
E-MTAB-275-H11	E-MTAB-275	Affymetrix Rice Genome Array	rice_ind_LDHC_40hrs	Transcription profiling by array of rice plants grown in differnent light and temperature conditions
E-MTAB-275-H12	E-MTAB-275	Affymetrix Rice Genome Array	rice_ind_LDHC_44hrs	Transcription profiling by array of rice plants grown in differnent light and temperature conditions
E-MTAB-275-H13	E-MTAB-275	Affymetrix Rice Genome Array	rice_ind_LDHC_48hrs	Transcription profiling by array of rice plants grown in differnent light and temperature conditions
E-MTAB-275-H14	E-MTAB-275	Affymetrix Rice Genome Array	rice_ind_LDHH_0hrs	Transcription profiling by array of rice plants grown in differnent light and temperature conditions
E-MTAB-275-H15	E-MTAB-275	Affymetrix Rice Genome Array	rice_ind_LDHH_4hrs	Transcription profiling by array of rice plants grown in differnent light and temperature conditions
E-MTAB-275-H16	E-MTAB-275	Affymetrix Rice Genome Array	rice_ind_LDHH_8hrs	Transcription profiling by array of rice plants grown in differnent light and temperature conditions
E-MTAB-275-H17	E-MTAB-275	Affymetrix Rice Genome Array	rice_ind_LDHH_12hrs	Transcription profiling by array of rice plants grown in differnent light and temperature conditions
E-MTAB-275-H18	E-MTAB-275	Affymetrix Rice Genome Array	rice_ind_LDHH_16hrs	Transcription profiling by array of rice plants grown in differnent light and temperature conditions
E-MTAB-275-H19	E-MTAB-275	Affymetrix Rice Genome Array	rice_ind_LDHH_20hrs	Transcription profiling by array of rice plants grown in differnent light and temperature conditions
E-MTAB-275-H20	E-MTAB-275	Affymetrix Rice Genome Array	rice_ind_LDHH_24hrs	Transcription profiling by array of rice plants grown in differnent light and temperature conditions
E-MTAB-275-H21	E-MTAB-275	Affymetrix Rice Genome Array	rice_ind_LDHH_28hrs	Transcription profiling by array of rice plants grown in differnent light and temperature conditions
E-MTAB-275-H22	E-MTAB-275	Affymetrix Rice Genome Array	rice_ind_LDHH_32hrs	Transcription profiling by array of rice plants grown in differnent light and temperature conditions
E-MTAB-275-H23	E-MTAB-275	Affymetrix Rice Genome Array	rice_ind_LDHH_36hrs	Transcription profiling by array of rice plants grown in differnent light and temperature conditions
E-MTAB-275-H24	E-MTAB-275	Affymetrix Rice Genome Array	rice_ind_LDHH_40hrs	Transcription profiling by array of rice plants grown in differnent light and temperature conditions
E-MTAB-275-H25	E-MTAB-275	Affymetrix Rice Genome Array	rice_ind_LDHH_44hrs	Transcription profiling by array of rice plants grown in differnent light and temperature conditions
E-MTAB-275-H26	E-MTAB-275	Affymetrix Rice Genome Array	rice_ind_LDHH_48hrs	Transcription profiling by array of rice plants grown in differnent light and temperature conditions
E-MTAB-275-H27	E-MTAB-275	Affymetrix Rice Genome Array	rice_ind_LLHC_0hrs	Transcription profiling by array of rice plants grown in differnent light and temperature conditions
E-MTAB-275-H28	E-MTAB-275	Affymetrix Rice Genome Array	rice_ind_LLHC_4hrs	Transcription profiling by array of rice plants grown in differnent light and temperature conditions
E-MTAB-275-H29	E-MTAB-275	Affymetrix Rice Genome Array	rice_ind_LLHC_8hrs	Transcription profiling by array of rice plants grown in differnent light and temperature conditions
E-MTAB-275-H30	E-MTAB-275	Affymetrix Rice Genome Array	rice_ind_LLHC_12hrs	Transcription profiling by array of rice plants grown in differnent light and temperature conditions
E-MTAB-275-H31	E-MTAB-275	Affymetrix Rice Genome Array	rice_ind_LLHC_16hrs	Transcription profiling by array of rice plants grown in differnent light and temperature conditions
E-MTAB-275-H32	E-MTAB-275	Affymetrix Rice Genome Array	rice_ind_LLHC_20hrs	Transcription profiling by array of rice plants grown in differnent light and temperature conditions
E-MTAB-275-H33	E-MTAB-275	Affymetrix Rice Genome Array	rice_ind_LLHC_24hrs	Transcription profiling by array of rice plants grown in differnent light and temperature conditions
E-MTAB-275-H34	E-MTAB-275	Affymetrix Rice Genome Array	rice_ind_LLHC_28hrs	Transcription profiling by array of rice plants grown in differnent light and temperature conditions
E-MTAB-275-H35	E-MTAB-275	Affymetrix Rice Genome Array	rice_ind_LLHC_32hrs	Transcription profiling by array of rice plants grown in differnent light and temperature conditions
E-MTAB-275-H36	E-MTAB-275	Affymetrix Rice Genome Array	rice_ind_LLHC_36hrs	Transcription profiling by array of rice plants grown in differnent light and temperature conditions
E-MTAB-275-H37	E-MTAB-275	Affymetrix Rice Genome Array	rice_ind_LLHC_40hrs	Transcription profiling by array of rice plants grown in differnent light and temperature conditions
E-MTAB-275-H38	E-MTAB-275	Affymetrix Rice Genome Array	rice_ind_LLHC_44hrs	Transcription profiling by array of rice plants grown in differnent light and temperature conditions
E-MTAB-275-H39	E-MTAB-275	Affymetrix Rice Genome Array	rice_ind_LLHC_48hrs	Transcription profiling by array of rice plants grown in differnent light and temperature conditions
