# Supplementary material for: Identification of Gene Modules Associated with Drought Response in Rice by Network-Based Analysis
Source: PLoS One. 2012 May 25;7(5):e33748. doi: 10.1371/journal.pone.0033748 (PMC3360736; doi:10.1371/journal.pone.0033748)
Supplement: Table S3 — Functional enrichment of drought-responsive module genes. (XLS) [file pone.0033748.s003.xls]

## Sheet: Table S3
Table S3. Functional enrichment of drought responsive module genes.
Module	GO term	Description	Ontology	Number in input list	Number in BG/Ref	p-value	FDR
Module 1	GO:0009607	response to biotic stimulus	P	56	1668	4.9e-16	1.1e-13
	GO:0050896	response to stimulus	P	119	5890	9.8e-14	2.1e-11
	GO:0006950	response to stress	P	91	4222	9.4e-13	2.1e-10
	GO:0006979	response to oxidative stress	P	16	191	2e-11	4.4e-09
	GO:0042221	response to chemical stimulus	P	17	305	2.7e-09	5.9e-07
	GO:0009719	response to endogenous stimulus	P	46	2336	1e-06	0.00023
	GO:0006519	cellular amino acid and derivative metabolic process	P	26	1194	3.1e-05	0.0068
	GO:0019748	secondary metabolic process	P	22	935	3.8e-05	0.0083
	GO:0004601	peroxidase activity	F	16	201	4.3e-11	8.5e-09
	GO:0016684	oxidoreductase activity, acting on peroxide as acceptor	F	16	201	4.3e-11	8.5e-09
	GO:0016209	antioxidant activity	F	16	215	1.2e-10	2.3e-08
	GO:0020037	heme binding	F	23	622	1.4e-08	2.8e-06
	GO:0046906	tetrapyrrole binding	F	23	629	1.7e-08	3.4e-06
	GO:0005506	iron ion binding	F	24	733	6.8e-08	1.3e-05
	GO:0009055	electron carrier activity	F	27	919	1e-07	2e-05
	GO:0004197	cysteine-type endopeptidase activity	F	7	86	1e-05	0.002
	GO:0005215	transporter activity	F	33	1675	2.4e-05	0.0047
	GO:0016491	oxidoreductase activity	F	37	1995	3e-05	0.006
	GO:0005618	cell wall	C	33	1338	2.6e-07	1.3e-05
	GO:0030312	external encapsulating structure	C	33	1359	3.6e-07	1.8e-05
	GO:0016020	membrane	C	86	5547	2.3e-06	0.00012
	GO:0005576	extracellular region	C	14	483	0.0001	0.0053
Module 2	GO:0015979	photosynthesis	P	9	123	5.1e-08	1.3e-05
	GO:0009579	thylakoid	C	30	709	3.6e-16	1.9e-14
	GO:0009536	plastid	C	36	1289	1.6e-13	8.6e-12
	GO:0009521	photosystem	C	5	60	2.5e-05	0.0013
	GO:0044425	membrane part	C	18	1006	3.9e-05	0.0021
	GO:0034357	photosynthetic membrane	C	5	69	5e-05	0.0026
Module 3	GO:0065004	protein-DNA complex assembly	P	9	70	4.1e-12	8.8e-10
	GO:0034728	nucleosome organization	P	9	70	4.1e-12	8.8e-10
	GO:0031497	chromatin assembly	P	9	70	4.1e-12	8.8e-10
	GO:0006334	nucleosome assembly	P	9	70	4.1e-12	8.8e-10
	GO:0006323	DNA packaging	P	9	71	4.7e-12	1e-09
	GO:0034622	cellular macromolecular complex assembly	P	9	140	2.2e-09	4.7e-07
	GO:0065003	macromolecular complex assembly	P	9	144	2.8e-09	6e-07
	GO:0022607	cellular component assembly	P	9	146	3.2e-09	6.8e-07
	GO:0006261	DNA-dependent DNA replication	P	5	18	3.9e-09	8.3e-07
	GO:0034621	cellular macromolecular complex subunit organization	P	9	153	4.8e-09	1e-06
	GO:0043933	macromolecular complex subunit organization	P	9	157	6e-09	1.3e-06
	GO:0007018	microtubule-based movement	P	6	56	4.6e-08	9.9e-06
	GO:0007049	cell cycle	P	8	148	6.3e-08	1.4e-05
	GO:0044085	cellular component biogenesis	P	9	215	8.9e-08	1.9e-05
	GO:0007017	microtubule-based process	P	6	82	4.6e-07	9.9e-05
	GO:0003774	motor activity	F	8	97	2.3e-09	2.6e-07
	GO:0003777	microtubule motor activity	F	6	51	2.6e-08	3e-06
	GO:0016818	hydrolase activity, acting on acid anhydrides, in phosphorus-containing anhydrides	F	14	792	1.4e-06	0.00016
	GO:0016817	hydrolase activity, acting on acid anhydrides	F	14	819	2.1e-06	0.00024
	GO:0017111	nucleoside-triphosphatase activity	F	13	746	3.7e-06	0.00042
	GO:0016462	pyrophosphatase activity	F	13	779	5.8e-06	0.00067
	GO:0030554	adenyl nucleotide binding	F	27	3210	6.8e-05	0.0079
	GO:0001883	purine nucleoside binding	F	27	3210	6.8e-05	0.0079
	GO:0001882	nucleoside binding	F	27	3220	7.2e-05	0.0082
	GO:0017076	purine nucleotide binding	F	28	3394	7.2e-05	0.0083
	GO:0005524	ATP binding	F	26	3055	7.4e-05	0.0085
	GO:0032559	adenyl ribonucleotide binding	F	26	3058	7.5e-05	0.0087
	GO:0032555	purine ribonucleotide binding	F	27	3238	7.8e-05	0.009
	GO:0032553	ribonucleotide binding	F	27	3238	7.8e-05	0.009
	GO:0000786	nucleosome	C	9	68	3.1e-12	1.8e-10
	GO:0032993	protein-DNA complex	C	9	69	3.6e-12	2e-10
	GO:0005875	microtubule associated complex	C	6	51	2.6e-08	1.5e-06
	GO:0005856	cytoskeleton	C	9	247	2.9e-07	1.6e-05
	GO:0032991	macromolecular complex	C	20	1400	3.4e-07	2e-05
	GO:0015630	microtubule cytoskeleton	C	6	85	5.7e-07	3.2e-05
	GO:0044430	cytoskeletal part	C	6	101	1.6e-06	8.9e-05
	GO:0005634	nucleus	C	34	3946	7.7e-06	0.00044
	GO:0044422	organelle part	C	20	1908	2.8e-05	0.0016
	GO:0044446	intracellular organelle part	C	20	1908	2.8e-05	0.0016
	GO:0043232	intracellular non-membrane-bounded organelle	C	21	2074	3e-05	0.0017
	GO:0043228	non-membrane-bounded organelle	C	21	2074	3e-05	0.0017
	GO:0043234	protein complex	C	11	799	0.00015	0.0084
Module 4	GO:0009415	response to water	P	5	12	2.1e-10	3.7e-08
	GO:0009790	embryonic development	P	6	57	2.8e-08	4.7e-06
Module 5	GO:0006412	translation	P	12	805	3.4e-05	0.006
	GO:0005198	structural molecule activity	F	12	613	2.4e-06	0.00025
	GO:0003735	structural constituent of ribosome	F	9	455	3.5e-05	0.0038
	GO:0005618	cell wall	C	17	1338	8.6e-06	0.00045
	GO:0030312	external encapsulating structure	C	17	1359	1e-05	0.00055
	GO:0030529	ribonucleoprotein complex	C	10	538	2.3e-05	0.0012
	GO:0005840	ribosome	C	9	494	6.6e-05	0.0035
	GO:0032991	macromolecular complex	C	15	1400	0.00016	0.0086
Module 6	GO:0006468	protein amino acid phosphorylation	P	28	1584	6.4e-14	7.1e-12
	GO:0006464	protein modification process	P	33	2422	7.2e-13	8e-11
	GO:0016310	phosphorylation	P	28	1761	7.3e-13	8.2e-11
	GO:0043412	macromolecule modification	P	33	2471	1.2e-12	1.3e-10
	GO:0043687	post-translational protein modification	P	28	1818	1.5e-12	1.7e-10
	GO:0006796	phosphate metabolic process	P	28	1879	3.2e-12	3.5e-10
	GO:0006793	phosphorus metabolic process	P	28	1879	3.2e-12	3.5e-10
	GO:0044267	cellular protein metabolic process	P	34	3528	1.9e-09	2.1e-07
	GO:0050896	response to stimulus	P	44	5890	2.8e-08	3.1e-06
	GO:0009719	response to endogenous stimulus	P	23	2336	2.4e-07	2.7e-05
	GO:0006950	response to stress	P	31	4222	1.7e-06	0.00019
	GO:0009875	pollen-pistil interaction	P	5	99	5.9e-06	0.00067
	GO:0008037	cell recognition	P	5	99	5.9e-06	0.00067
	GO:0048544	recognition of pollen	P	5	99	5.9e-06	0.00067
	GO:0007165	signal transduction	P	19	2411	3.9e-05	0.0043
	GO:0009856	pollination	P	5	148	4.1e-05	0.0046
	GO:0051704	multi-organism process	P	5	162	6.3e-05	0.0071
	GO:0030246	carbohydrate binding	F	22	612	1.5e-17	1.5e-15
	GO:0004872	receptor activity	F	19	558	4.5e-15	4.4e-13
	GO:0016301	kinase activity	F	36	2368	4.5e-15	4.4e-13
	GO:0004713	protein tyrosine kinase activity	F	27	1426	3.3e-14	3.2e-12
	GO:0005529	sugar binding	F	14	272	4.7e-14	4.5e-12
	GO:0004672	protein kinase activity	F	28	1587	6.7e-14	6.5e-12
	GO:0016773	phosphotransferase activity, alcohol group as acceptor	F	29	1738	1e-13	1e-11
	GO:0004674	protein serine/threonine kinase activity	F	26	1424	2e-13	1.9e-11
	GO:0005524	ATP binding	F	36	3055	4.8e-12	4.7e-10
	GO:0032559	adenyl ribonucleotide binding	F	36	3058	5e-12	4.8e-10
	GO:0060089	molecular transducer activity	F	19	867	8.9e-12	8.7e-10
	GO:0004871	signal transducer activity	F	19	867	8.9e-12	8.7e-10
	GO:0030554	adenyl nucleotide binding	F	36	3210	1.8e-11	1.7e-09
	GO:0001883	purine nucleoside binding	F	36	3210	1.8e-11	1.7e-09
	GO:0001882	nucleoside binding	F	36	3220	1.9e-11	1.8e-09
	GO:0032555	purine ribonucleotide binding	F	36	3238	2.2e-11	2.1e-09
	GO:0032553	ribonucleotide binding	F	36	3238	2.2e-11	2.1e-09
	GO:0017076	purine nucleotide binding	F	36	3394	7.3e-11	7.1e-09
	GO:0000166	nucleotide binding	F	41	4449	3.2e-10	3.1e-08
	GO:0005515	protein binding	F	33	4457	8e-07	7.8e-05
	GO:0016772	transferase activity, transferring phosphorus-containing groups	F	36	5266	1.7e-06	0.00017
	GO:0005886	plasma membrane	C	39	2627	1e-15	3.5e-14
	GO:0005739	mitochondrion	C	29	2722	2.4e-09	8.2e-08
	GO:0016020	membrane	C	40	5547	1.9e-07	6.5e-06
	GO:0044444	cytoplasmic part	C	35	5502	9e-06	0.0003
	GO:0005737	cytoplasm	C	36	6696	0.00015	0.0051
Module 7	GO:0031967	organelle envelope	C	5	211	3.7e-05	0.0022
	GO:0031975	envelope	C	5	232	5.8e-05	0.0034
Module 8	GO:0009628	response to abiotic stimulus	P	14	1604	2.4e-07	1.9e-05
Module 10	GO:0043687	post-translational protein modification	P	12	1818	3.2e-05	0.003
	GO:0006464	protein modification process	P	14	2422	3.5e-05	0.0032
	GO:0006468	protein amino acid phosphorylation	P	11	1584	4.1e-05	0.0038
	GO:0043412	macromolecule modification	P	14	2471	4.3e-05	0.004
	GO:0016310	phosphorylation	P	11	1761	0.0001	0.0093
	GO:0004674	protein serine/threonine kinase activity	F	11	1424	1.6e-05	0.0012
	GO:0004713	protein tyrosine kinase activity	F	11	1426	1.6e-05	0.0012
	GO:0004872	receptor activity	F	7	558	2.4e-05	0.0017
	GO:0004672	protein kinase activity	F	11	1587	4.1e-05	0.003
	GO:0060089	molecular transducer activity	F	8	867	5.7e-05	0.0041
	GO:0004871	signal transducer activity	F	8	867	5.7e-05	0.0041
	GO:0016773	phosphotransferase activity, alcohol group as acceptor	F	11	1738	9e-05	0.0065
	GO:0016020	membrane	C	27	5547	1.3e-06	5.2e-05
	GO:0005886	plasma membrane	C	15	2627	2.3e-05	0.00093
Module 11	GO:0005975	carbohydrate metabolic process	P	10	955	1.2e-06	0.00013
	GO:0004553	hydrolase activity, hydrolyzing O-glycosyl compounds	F	8	454	2.8e-07	2.4e-05
	GO:0016798	hydrolase activity, acting on glycosyl bonds	F	8	503	5.9e-07	5.1e-05
