# Supplementary material for: Identification of Gene Modules Associated with Drought Response in Rice by Network-Based Analysis
Source: PLoS One. 2012 May 25;7(5):e33748. doi: 10.1371/journal.pone.0033748 (PMC3360736; doi:10.1371/journal.pone.0033748)
Supplement: Table S4 — Real-time PCR primers specific for HSF and its neighborhood genes. (XLS) [file pone.0033748.s004.xls]

## Sheet: Table S4
Table S4. Real-time PCR primers specific for HSF and its neighborhood genes.
Locus	Forward	Reverse	Annotation
LOC_Os01g39020	5'-GGGAAGAGCTGGACGCCTTACCTG-3’	5'-GCCTCTAGTGTTCCACGAACTGCATC-3’	HSF
LOC_Os08g36440	5'-ACCAAGGTTGACGACGAGCAG-3’	5'-CACACCGGAATCCAGTAGAGG-3’	HVA22
LOC_Os01g44250	5'-TGACAAACTGGGAAGTGGAGC-3’	5'-GATCGAACGGGGAAGAATGG-3’	CBS domain containing membrane protein
LOC_Os11g26760	5'-CCAGCACTAAATAAGCTCGACC-3’	5'-GTCCCAAGGCAGAAGACACC-3’	Dehydrin
LOC_Os01g52830	5'-GAGGAAGACGCTCTTGATTTGC-3’	5'-GCATAGGTAGCACCGTAGCACC-3’	DUF1264 domain containing protein
LOC_Os05g39250	5'-ACAAGGTGACCAAGGACAAGC-3’	5'-CTGCAAAGAACAGTCTCACAGG-3’	Phosphatidylethanolamine-binding protein
X16280	5'-TGGCATCTCTCAGCACATTCC-3'	5'-TGCACAATGGATGGGTCAGA-3'	Actin1
